# Supplementary material for: Relevance of the MHC region for breast cancer susceptibility in Asians
Source: Breast Cancer. 2022 May 11;29(5):869–79. doi: 10.1007/s12282-022-01366-w (PMC9385763; doi:10.1007/s12282-022-01366-w)
Supplement: Supplementary file 1 — Supplementary file1 (XLSX 3996 kb) [file 12282_2022_1366_MOESM1_ESM.xlsx]

## Sheet: sT1
Supplementary Table 1. Number of breast cancer cases and controls contribution by study.
						Types of breast cancer					Stage of breast cancer
			Controls	Cases (all types)		ER-positive	ER-negative	HER2-positive	HER2-negative		0/I	II	III/IV
Study	Study acronym	Country	n=12,583	n=12,901		n=8,558	n=3,777	n=3,722	n=5,848		n=3,896	n=4,597	n=1,972
Asia Cancer Program	ACP	Thailand	642	448		273 (61)	144 (32)	-	-		-	-	-
Canadian Breast Cancer Study	CBCS	Canada	170	253		210 (83)	33 (13)	93 (37)	141 (56)		105 (42)	99 (39)	39 (15)
Hospital-based Epidemiologic Research Program at Aichi Cancer Center	HERPACC	Japan	283	231		192 (83)	38 (16)	40 (17)	188 (81)		104 (45)	67 (29)	23 (10)
Hong Kong Breast Cancer Study	HKBCS	Hong Kong	454	478		307 (64)	154 (32)	170 (36)	248 (52)		147 (31)	192 (40)	124 (26)
Korean Hereditary Breast Cancer Study	KOHBRA	Korea	665	1292		761 (59)	427 (33)	1,253 (97)	0 (0)		492 (38)	462 (36)	99 (8)
Malaysian Breast Cancer Genetic Study	MYBRCA	Malaysia	3606	3363		2,175 (65)	1,051 (31)	986 (29)	1,927 (57)		937 (28)	1,268 (38)	754 (22)
Northern California Breast Cancer Family Registry	NC-BCFR	USA	52	446		285 (64)	109 (24)	52 (12)	142 (32)		195 (44)	186 (42)	27 (6)
Nagano Breast Cancer Study	NGOBCS	Japan	366	366		277 (76)	89 (24)	-	-		137 (37)	191 (52)	30 (8)
Shanghai Breast Cancer Genetic Study	SBCGS	China	935	815		491 (60)	289 (35)	103 (13)	177 (22)		244 (30)	397 (49)	82 (10)
Seoul Breast Cancer Study	SEBCS	Korea	1107	1102		669 (61)	433 (39)	200 (18)	867 (79)		408 (37)	507 (46)	186 (17)
Singapore Breast Cancer Cohort	SGBCC	Singapore	4047	3593		2,562 (71)	853 (24)	825 (23)	2,157 (60)		1,127 (31)	1,227 (34)	608 (17)
Taiwanese Breast Cancer Study	TWBCS	Taiwan	256	514		356 (69)	157 (31)	0 (0)	1 (0)		0 (0)	1 (0)	0 (0)

## Sheet: sT2
Supplementary Table 2. Allele (A1) frequency and info score of HLA.
						ACP				CBCS				HERPACC				HKBCS				KOHBRA				MYBRCA				NC-BCFR				NGOBCS				SBCGS				SEBCS				SGBCC
			All studies combined			Cases		Controls		Cases		Controls		Cases		Controls		Cases		Controls		Cases		Controls		Cases		Controls		Cases		Controls		Cases		Controls		Cases		Controls		Cases		Controls		Cases		Controls
HLA	A1	A2	Frequency	Info score		Frequency	Info score	Frequency	Info score	Frequency	Info score	Frequency	Info score	Frequency	Info score	Frequency	Info score	Frequency	Info score	Frequency	Info score	Frequency	Info score	Frequency	Info score	Frequency	Info score	Frequency	Info score	Frequency	Info score	Frequency	Info score	Frequency	Info score	Frequency	Info score	Frequency	Info score	Frequency	Info score	Frequency	Info score	Frequency	Info score	Frequency	Info score	Frequency	Info score
HLA-A*01	P	A	0.0224	1.0332		0.0278	0.9505	0.0205	1.0476	0.0049	0.8377	0.0166	0.8992	0.0065	0.9885	0.0003	0.1502	0.0098	0.9545	0.0127	1.0447	0.0348	1.0136	0.0291	0.9563	0.0266	1.027	0.0409	1.0373	0.0107	0.943	0.0097	0.9793	0.0047	0.8982	0.003	0.9254	0.0236	0.9514	0.0172	0.9495	0.0293	1.0518	0.0283	1.0268	0.013	1.0653	0.0176	1.0823
HLA-A*01:01	P	A	0.0224	1.0332		0.0278	0.9505	0.0205	1.0476	0.0049	0.8377	0.0166	0.8992	0.0065	0.9885	0.0003	0.1502	0.0098	0.9545	0.0127	1.0447	0.0348	1.0136	0.0291	0.9563	0.0266	1.027	0.0409	1.0373	0.0107	0.943	0.0097	0.9793	0.0047	0.8982	0.003	0.9254	0.0236	0.9514	0.0172	0.9495	0.0293	1.0518	0.0283	1.0268	0.013	1.0653	0.0176	1.0823
HLA-A*02	P	A	0.2717	1.0139		0.2592	0.9671	0.2608	1.0632	0.2735	1.0032	0.3013	0.9476	0.2409	1.0106	0.1941	1.0463	0.2974	1.0051	0.3201	0.9632	0.28	1.0529	0.299	0.9958	0.2541	1.0143	0.2344	0.9776	0.236	1.0822	0.1926	1.247	0.2558	1.089	0.1997	1.0552	0.3138	0.9808	0.3137	0.9918	0.3015	1.0046	0.3084	1.0141	0.2811	1.005	0.2752	1.0174
HLA-A*02:01	P	A	0.11	0.6888		0.0957	0.5666	0.0996	0.6565	0.1076	0.6567	0.1182	0.4999	0.0986	0.6876	0.0866	0.7592	0.0953	0.5559	0.1114	0.6316	0.1126	0.7395	0.1427	0.7856	0.0958	0.6554	0.0901	0.666	0.0925	0.7181	0.0933	0.7233	0.0815	0.642	0.0695	0.6561	0.1297	0.671	0.1278	0.6519	0.1386	0.7619	0.1308	0.7568	0.1181	0.6886	0.1159	0.6877
HLA-A*02:03	P	A	0.0548	0.7415		0.0656	0.8015	0.0671	0.8219	0.0614	0.6995	0.0613	0.6376	0.0239	0.3264	0.022	0.3679	0.0744	0.8542	0.0654	0.8416	0.0445	0.6435	0.039	0.5321	0.0607	0.7954	0.0542	0.7268	0.0507	0.7369	0.0445	0.697	0.0373	0.6017	0.0314	0.567	0.0485	0.663	0.0485	0.6174	0.0445	0.5998	0.0491	0.5524	0.0633	0.7844	0.0553	0.8053
HLA-A*02:06	P	A	0.0458	0.9876		0.0186	0.9007	0.0274	0.8818	0.044	0.9283	0.0542	1.0316	0.08	0.9114	0.0633	0.9777	0.038	0.9481	0.0523	1.0114	0.0884	1.0383	0.0847	0.9906	0.031	1.0006	0.0273	0.9604	0.0484	0.9657	0.0288	0.9621	0.0995	0.8732	0.0712	1.0784	0.0599	0.9159	0.0596	1.0173	0.0878	0.9696	0.0959	0.961	0.0311	0.9827	0.0343	0.9529
HLA-A*02:07	P	A	0.0562	0.6802		0.0739	0.6629	0.062	0.6972	0.0597	0.6641	0.0703	0.7889	0.0369	0.6386	0.0224	0.6319	0.0898	0.6587	0.0942	0.6893	0.0354	0.6592	0.0325	0.6669	0.0563	0.7001	0.0465	0.6624	0.0453	0.6936	0.0258	0.9397	0.0383	0.6664	0.0266	0.6402	0.0762	0.7046	0.0776	0.7126	0.0299	0.6067	0.0309	0.6297	0.0658	0.6573	0.0658	0.6686
HLA-A*02:11	P	A	0.007	0.8917		0.0093	0.9658	0.0049	0.8933	0.0044	0.5478	0.0015	0.1855	0.001	0.1072	0.001	0.13	0.0005	0.1487	0.0035	0.5414	0.0008	0.2357	0.0013	0.1978	0.0128	0.9583	0.0195	0.9444	0.0007	0.1328	0.0001	0.0098	0.0016	0.1978	0.0017	0.42	0.0019	0.2025	0.0016	0.187	0.0027	0.2311	0.001	0.0827	0.0048	0.8757	0.0063	0.9888
HLA-A*02:16	P	A	0.0013	0.2822		0.0017	0.4348	0.0005	0.1441	0.0016	0.2303	0.0022	0.1771	0.0003	0.089	0.0004	0.1798	0.0008	0.1421	0.0021	0.3989	0.0009	0.2505	0.0007	0.1531	0.0014	0.2949	0.0021	0.3408	0.001	0.1316	0.0004	0.0239	0.0007	0.2241	0.0005	0.173	0.0016	0.2621	0.0015	0.2123	0.0012	0.1752	0.001	0.1116	0.001	0.2284	0.0014	0.3395
HLA-A*03	P	A	0.015	0.9836		0.0224	1.0549	0.0096	0.9658	0.0114	0.8885	0.0174	0.8717	0	0.0047	0.0057	0.9437	0.0149	0.9287	0.0094	0.8858	0.021	0.9496	0.0206	0.9619	0.0181	1.0168	0.0263	0.997	0.0118	0.9021	0.0004	0.0451	0.002	0.7411	0.003	0.9194	0.019	1.0933	0.0156	1.0124	0.0166	0.9494	0.0155	1.0724	0.0098	0.9324	0.0099	0.923
HLA-A*03:01	P	A	0.0141	0.9396		0.0215	1.0258	0.0089	0.909	0.0107	0.8472	0.0162	0.8152	0	0.0054	0.0056	0.932	0.0145	0.9307	0.0093	0.8752	0.0199	0.9098	0.0192	0.9001	0.0167	0.9507	0.0248	0.951	0.0111	0.894	0.0001	0.0098	0.002	0.7308	0.0029	0.9114	0.0174	1.0394	0.0148	0.9622	0.0156	0.9051	0.0141	0.9782	0.0094	0.9117	0.0094	0.9077
HLA-A*03:02	P	A	0.0016	0.3026		0.002	0.3993	0.0009	0.1753	0.0017	0.237	0.0025	0.1659	0	0.0047	0.0004	0.155	0.0007	0.1895	0.0018	0.406	0.0017	0.2244	0.0017	0.149	0.0022	0.2815	0.0026	0.3067	0.0014	0.1958	0.0001	0.0137	0.0007	0.2047	0.0003	0.0624	0.0026	0.6259	0.0016	0.1824	0.0017	0.3004	0.0017	0.1135	0.0011	0.3189	0.0013	0.386
HLA-A*11	P	A	0.2467	1.0589		0.2311	0.9164	0.2872	1.0199	0.3046	1.0214	0.2806	1.1817	0.0867	1.0701	0.0834	1.0437	0.355	1.0351	0.3475	0.9929	0.1046	0.9921	0.1022	1.0643	0.298	1.0265	0.2604	1.049	0.2279	0.9987	0.1733	0.9231	0.099	0.915	0.0946	1.0841	0.2274	1.01	0.2199	0.9888	0.1044	1.0392	0.0899	0.9813	0.3072	1.0047	0.2984	1.0526
HLA-A*11:01	P	A	0.2205	1.0386		0.2158	0.8967	0.2633	0.9758	0.2735	1.0321	0.2576	1.1313	0.0844	1.0758	0.0816	1.0487	0.3093	1.0178	0.3052	0.9903	0.1019	0.9899	0.1014	1.0666	0.2626	1.0039	0.2376	1.0417	0.2105	0.9646	0.1732	0.9242	0.099	0.915	0.0931	1.0887	0.2045	0.9991	0.1941	0.9728	0.1021	1.0448	0.0885	0.9873	0.2683	0.992	0.2601	1.0483
HLA-A*11:02	P	A	0.0266	0.9616		0.0164	0.892	0.0242	1.0547	0.032	0.9094	0.024	0.8938	0.0022	0.9879	0.0021	0.8625	0.046	0.8949	0.0438	0.8749	0.0033	0.8535	0.0011	0.7215	0.0359	0.9938	0.0236	0.9392	0.018	0.8762	0.0001	0.0098	0.0006	0.2255	0.0016	0.8587	0.0236	0.9275	0.0262	0.9141	0.0029	0.7526	0.0013	0.7503	0.0391	0.9693	0.0389	0.9443
HLA-A*24	P	A	0.2121	1.0353		0.2048	0.9481	0.1861	1.0531	0.1953	0.9605	0.1931	1.1623	0.3816	1.023	0.3756	1.1179	0.1509	0.9916	0.1415	0.9506	0.2282	0.9911	0.2396	0.9379	0.1996	1.0403	0.2213	1.0432	0.2667	1.0704	0.3153	1.1372	0.3606	1.014	0.3956	1.0394	0.1757	0.9432	0.1672	1.0397	0.2307	0.9829	0.2301	0.9452	0.1987	1.0495	0.1968	1.0333
HLA-A*24:02	P	A	0.1724	0.9453		0.1341	0.8552	0.1175	0.8545	0.1532	0.9197	0.148	1.0426	0.3657	0.9693	0.3647	1.0842	0.1274	0.9005	0.1253	0.865	0.2193	0.9533	0.2292	0.9097	0.1472	0.9161	0.1598	0.8909	0.1901	0.9872	0.2316	1.0395	0.3526	0.9856	0.3819	0.9977	0.1625	0.8811	0.1523	0.9714	0.2204	0.9471	0.2192	0.9215	0.148	0.9082	0.1502	0.908
HLA-A*24:03	P	A	0.0012	0.3285		0.0016	0.4686	0.0005	0.1677	0.0027	0.4277	0.0031	0.3551	0.0001	0.0018	0.0004	0.153	0.001	0.1922	0.0018	0.4985	0.0012	0.3773	0.0004	0.1345	0.0009	0.4041	0.0014	0.3992	0.0009	0.114	0.0004	0.0036	0.001	0.1848	0.0004	0.0322	0.0014	0.2101	0.0016	0.4383	0.0012	0.1897	0.0014	0.2082	0.0009	0.2259	0.0014	0.363
HLA-A*24:07	P	A	0.0332	0.7647		0.0505	0.6025	0.0465	0.7347	0.0382	0.7803	0.0454	0.8668	0.0146	0.2808	0.0104	0.182	0.0225	0.5351	0.0146	0.4575	0.0077	0.2858	0.0091	0.3679	0.0462	0.8231	0.0524	0.7754	0.071	1.0091	0.0755	0.8612	0.0076	0.1993	0.0121	0.3523	0.0122	0.4064	0.0127	0.458	0.0095	0.3202	0.0085	0.3429	0.0406	0.8226	0.0374	0.7986
HLA-A*24:10	P	A	0.0072	0.8093		0.0214	0.8649	0.022	0.9049	0.0052	0.8075	0.0014	0.1849	0.0007	0.0345	0.0011	0.0875	0.0011	0.0919	0.0041	0.5285	0.0019	0.2063	0.0016	0.199	0.0069	0.7746	0.0102	0.8833	0.0063	0.7235	0.0079	0.6091	0.0015	0.1314	0.0016	0.098	0.002	0.1608	0.0024	0.3452	0.0016	0.1513	0.0006	0.065	0.0107	0.8572	0.01	0.867
HLA-A*26	P	A	0.0371	1.0009		0.017	0.9372	0.0199	0.9598	0.0367	0.9389	0.0277	0.935	0.0966	0.9327	0.1323	1.0511	0.0141	0.9586	0.0314	1.0063	0.066	0.9783	0.0583	1.0686	0.0266	0.9786	0.0272	0.9764	0.0397	1.0446	0.0675	0.9222	0.1086	1.0148	0.1316	0.994	0.0343	0.9757	0.0292	0.9391	0.0629	0.9505	0.0679	1.0162	0.024	0.9692	0.026	0.9646
HLA-A*26:01	P	A	0.0364	0.9957		0.0168	0.9432	0.0195	0.9568	0.0353	0.9007	0.027	0.9093	0.0949	0.9408	0.1319	1.051	0.0139	0.9513	0.0311	1.0029	0.0646	0.9604	0.0579	1.0632	0.0258	0.9708	0.0263	0.9724	0.0388	1.0535	0.067	0.9202	0.1083	1.0128	0.1311	0.991	0.033	0.9459	0.0277	0.9076	0.0616	0.9404	0.0668	1.0125	0.0236	0.9741	0.0253	0.9675
HLA-A*26:03	P	A	0.0013	0.2785		0.0013	0.5467	0.0005	0.0837	0.0025	0.1409	0.0019	0.1394	0.0024	0.8981	0.0005	0.1262	0.0005	0.1639	0.0018	0.3671	0.002	0.1423	0.0007	0.0998	0.0012	0.2325	0.0017	0.3441	0.0015	0.3569	0.0005	0.0058	0.0009	0.1764	0.0005	0.0467	0.0019	0.2005	0.002	0.1738	0.0019	0.2611	0.0009	0.0641	0.0007	0.1973	0.0013	0.4272
HLA-A*29	P	A	0.0071	0.9157		0.0108	0.9138	0.0063	0.9388	0.009	0.9039	0.0042	0.7605	0	0.0041	0.0004	0.1745	0.0072	0.7516	0.0115	0.8894	0.0073	0.9255	0.0063	0.9507	0.0078	0.9256	0.0095	0.9373	0.0128	0.9223	0.0097	0.9793	0.0007	0.2746	0.0029	0.8476	0.0071	0.8954	0.0116	0.9313	0.0086	0.8936	0.0047	0.9093	0.0063	0.9197	0.0058	0.9078
HLA-A*29:01	P	A	0.0048	0.587		0.009	0.7571	0.004	0.5721	0.0062	0.5789	0.0032	0.4736	0	0.0041	0.0004	0.1782	0.0046	0.4545	0.0074	0.5315	0.0048	0.5747	0.0038	0.535	0.0052	0.5892	0.0061	0.56	0.008	0.5304	0.0058	0.58	0.0007	0.252	0.002	0.5443	0.0047	0.5513	0.0087	0.7159	0.0053	0.5195	0.004	0.8018	0.0041	0.5594	0.0039	0.5854
HLA-A*29:02	P	A	0.0028	0.3419		0.0028	0.3603	0.0019	0.2578	0.0034	0.2792	0.0021	0.2384	0	0.0041	0.0004	0.1815	0.0025	0.2311	0.0041	0.3073	0.0033	0.376	0.0027	0.3641	0.0031	0.3471	0.0039	0.3733	0.005	0.3186	0.0034	0.3318	0.0007	0.2459	0.0012	0.278	0.0031	0.3273	0.0037	0.303	0.0031	0.2939	0.001	0.2271	0.0027	0.3379	0.0025	0.3684
HLA-A*30	P	A	0.0196	0.9752		0.0179	0.9562	0.0166	0.9709	0.0129	0.9263	0.0129	0.9132	0	0.0041	0.0021	0.8619	0.0245	0.9597	0.0126	0.9163	0.0285	1.0102	0.0199	0.9692	0.0109	0.9498	0.0136	0.9617	0.0096	0.9356	0.0578	0.9369	0.0007	0.2379	0.0017	0.8319	0.0647	0.9405	0.0692	0.9437	0.0353	0.9738	0.0339	0.955	0.0143	0.9921	0.0129	0.9509
HLA-A*30:01	P	A	0.0196	0.9752		0.0179	0.9562	0.0166	0.9709	0.0129	0.9263	0.0129	0.9132	0	0.0041	0.0021	0.8619	0.0245	0.9597	0.0126	0.9163	0.0285	1.0102	0.0199	0.9692	0.0109	0.9498	0.0136	0.9617	0.0096	0.9356	0.0578	0.9369	0.0007	0.2379	0.0017	0.8319	0.0647	0.9405	0.0692	0.9437	0.0353	0.9738	0.0339	0.955	0.0143	0.9921	0.0129	0.9509
HLA-A*31	P	A	0.029	0.9945		0.0146	0.9528	0.0096	0.969	0.0268	1.0939	0.0159	0.9237	0.0799	1.1398	0.0905	1.1118	0.0161	0.9608	0.0136	0.9282	0.0549	0.9687	0.0514	1.002	0.0188	0.9855	0.0222	0.9741	0.0295	1.0244	0.0289	0.9668	0.0635	0.9697	0.0672	0.9243	0.0445	0.9428	0.043	0.9958	0.0584	0.9608	0.0492	1.0006	0.0179	0.9716	0.0174	0.9738
HLA-A*31:01	P	A	0.029	0.9947		0.0146	0.9528	0.0096	0.969	0.0268	1.0939	0.0159	0.9237	0.0799	1.1398	0.0905	1.1118	0.0161	0.9608	0.0136	0.9282	0.055	0.9683	0.0514	1.002	0.0188	0.9855	0.0222	0.9741	0.0295	1.0244	0.0289	0.9668	0.0635	0.9697	0.0672	0.9243	0.0445	0.9428	0.043	0.9958	0.0582	0.963	0.0492	1.0006	0.0179	0.9716	0.0174	0.9739
HLA-A*32	P	A	0.0082	0.9543		0.0224	1.1603	0.0121	0.9619	0.0125	0.9388	0.007	0.956	0	0.0041	0.0021	0.8607	0.0046	0.9184	0.0073	0.8667	0.0057	0.9145	0.0041	0.9304	0.0078	0.9677	0.0157	0.9444	0.0028	0.821	0.0001	0.0098	0.0007	0.2367	0.0003	0.0743	0.0107	0.928	0.0098	1.0221	0.0033	0.8566	0.0043	0.9449	0.0065	0.9176	0.0076	0.9144
HLA-A*32:01	P	A	0.0082	0.9543		0.0224	1.1603	0.0121	0.9619	0.0125	0.9388	0.007	0.9558	0	0.0041	0.0021	0.8607	0.0046	0.9184	0.0073	0.8667	0.0057	0.9147	0.0041	0.9304	0.0078	0.9679	0.0157	0.9444	0.0028	0.821	0.0001	0.0098	0.0007	0.2367	0.0003	0.0743	0.0107	0.928	0.0098	1.0221	0.0033	0.8566	0.0043	0.9449	0.0065	0.9175	0.0076	0.9144
HLA-A*33	P	A	0.1213	0.9948		0.1539	1.07	0.1421	0.9874	0.0702	1.0543	0.0953	0.9518	0.1082	0.9682	0.117	1.1382	0.1016	0.9449	0.1067	0.9372	0.172	1.0216	0.1717	0.9714	0.1167	0.9865	0.1085	1.0171	0.0916	0.9989	0.0678	0.9203	0.1099	0.9569	0.1028	0.9408	0.0807	1.0183	0.0985	1.0281	0.1506	0.9575	0.1643	0.9265	0.1124	0.9844	0.1251	0.9934
HLA-A*33:03	P	A	0.121	0.9929		0.153	1.068	0.1418	0.9873	0.07	1.0511	0.0949	0.9483	0.1071	0.9572	0.1158	1.1254	0.1009	0.953	0.1062	0.942	0.1712	1.0155	0.1712	0.9673	0.1166	0.9862	0.1083	1.0159	0.0915	1.0007	0.0674	0.926	0.1099	0.9561	0.1027	0.9401	0.0804	1.0153	0.0978	1.0199	0.1505	0.9565	0.1642	0.9266	0.1122	0.9831	0.1246	0.9903
HLA-A*34	P	A	0.01	1.015		0.0133	0.9642	0.0205	0.973	0.047	1.1002	0.0396	1.0656	0	0.0041	0.0004	0.2095	0.0025	0.8549	0.0015	0.4084	0.0009	0.485	0.0003	0.132	0.0126	1.1004	0.0155	0.9641	0.0646	1.0408	0.077	1.1856	0.0003	0.0368	0.0003	0.0745	0.0017	0.5901	0.0013	0.5818	0.0006	0.259	0.0003	0.1302	0.0105	1.0008	0.0098	0.9868
HLA-A*34:01	P	A	0.01	1.0144		0.0133	0.9642	0.0205	0.973	0.047	1.1002	0.0399	1.0584	0	0.0041	0.0004	0.2095	0.0025	0.8549	0.0015	0.4084	0.0009	0.485	0.0003	0.132	0.0126	1.1004	0.0156	0.9623	0.0646	1.0408	0.077	1.1856	0.0003	0.0368	0.0003	0.0745	0.0017	0.5899	0.0013	0.5818	0.0006	0.259	0.0003	0.1302	0.0105	1.0007	0.0098	0.9869
HLA-A*68	P	A	0.0072	0.9463		0.0166	1.101	0.0104	0.9665	0.007	0.88	0.0015	0.1708	0	0.0065	0.0004	0.2086	0.0062	0.9387	0.0021	0.4606	0.0033	0.8527	0.0011	0.746	0.0092	0.9692	0.016	0.9968	0.0029	0.8103	0.0001	0.0108	0.0003	0.0368	0.0003	0.0745	0.0062	0.6843	0.0096	0.9208	0.0051	0.7062	0.0027	0.9023	0.0053	0.9031	0.0064	0.9611
HLA-A*68:01	P	A	0.0073	0.9459		0.0167	1.1037	0.0104	0.9664	0.007	0.8815	0.0015	0.1748	0	0.0065	0.0004	0.2086	0.0062	0.9387	0.0021	0.4606	0.0033	0.8509	0.0011	0.746	0.0093	0.9682	0.016	0.9968	0.003	0.8022	0.0001	0.0108	0.0003	0.0427	0.0003	0.0733	0.0062	0.6815	0.0096	0.9207	0.0051	0.7059	0.0027	0.9018	0.0053	0.9018	0.0064	0.9618
HLA-A*74	P	A	0.0007	0.3595		0.0011	0.8173	0.0002	0.1469	0.0011	0.2696	0.0014	0.1654	0	0.0041	0.0004	0.2135	0.0005	0.2112	0.0015	0.426	0.0011	0.2958	0.0004	0.0986	0.0006	0.36	0.0011	0.4814	0.0007	0.2023	0.0001	0.0108	0.0003	0.0436	0.0003	0.0738	0.001	0.2699	0.0007	0.2933	0.0006	0.2632	0.0003	0.1327	0.0006	0.2445	0.0008	0.4241
HLA-A*74:01	P	A	0.0008	0.3985		0.0011	0.8173	0.0002	0.1469	0.0011	0.2688	0.0014	0.1644	0	0.0041	0.0004	0.2135	0.0005	0.2111	0.0015	0.426	0.0009	0.3622	0.0003	0.1316	0.0007	0.4032	0.0011	0.4814	0.0007	0.2023	0.0001	0.0108	0.0003	0.0436	0.0003	0.073	0.001	0.2755	0.0007	0.2955	0.0006	0.2632	0.0003	0.1329	0.0007	0.3368	0.001	0.4962
HLA-B*07	P	A	0.0266	0.9935		0.0315	0.9597	0.0291	0.9607	0.0142	0.9625	0.0208	0.9675	0.0413	1.0627	0.0426	1.0378	0.0161	0.9595	0.0087	0.9619	0.0388	0.9578	0.0602	0.957	0.0221	0.9749	0.0359	0.9943	0.0308	1.0245	0.0202	0.9281	0.0549	0.9903	0.0711	0.9644	0.0127	0.9473	0.021	0.9717	0.046	1.0217	0.0384	0.9502	0.0173	1.0284	0.0147	0.9951
HLA-B*07:02	P	A	0.0152	0.9881		0.0125	0.9685	0.0057	0.9471	0.0043	0.9201	0.009	0.9671	0.0413	1.0627	0.0426	1.0378	0.0032	0.9769	0.0032	0.9168	0.0309	0.9627	0.0542	0.9657	0.0077	0.9495	0.0142	0.9632	0.016	1.1036	0.0008	0.0194	0.0549	0.9903	0.0711	0.9644	0.0095	0.9617	0.0156	0.976	0.0367	1.0028	0.033	0.9549	0.0054	0.9734	0.0054	0.9324
HLA-B*07:05	P	A	0.0118	0.9799		0.0192	0.9675	0.0236	0.9642	0.0102	0.9578	0.012	0.9687	0.0001	0.008	0.0002	0.035	0.0129	0.9659	0.0065	0.9545	0.008	0.9642	0.0063	0.9552	0.0148	0.981	0.022	0.9892	0.0151	0.9488	0.02	0.9387	0.0002	0.0652	0	0.0067	0.0035	0.8543	0.0055	0.9671	0.0098	0.9316	0.0059	0.9248	0.0124	1.0065	0.0097	0.9783
HLA-B*08	P	A	0.0053	0.9753		0.0069	0.9612	0.0065	0.9523	0.0023	0.8586	0.0002	0.0097	0.0001	0.0082	0.0002	0.035	0.0022	0.9683	0.0032	0.9174	0.002	0.9254	0.0055	0.952	0.0079	0.9458	0.0106	1.0873	0.0015	0.7809	0.0005	0.0181	0.0003	0.0884	0	0.0073	0.0052	0.9437	0.0076	0.9777	0.0023	0.8334	0.0041	0.9003	0.0045	0.9152	0.0038	0.9179
HLA-B*08:01	P	A	0.0053	0.9753		0.0069	0.9612	0.0065	0.9523	0.0023	0.8586	0.0002	0.0097	0.0001	0.0082	0.0002	0.035	0.0022	0.9683	0.0032	0.9174	0.002	0.9254	0.0055	0.952	0.0079	0.946	0.0106	1.0873	0.0015	0.7809	0.0005	0.0181	0.0003	0.0884	0	0.0073	0.0052	0.9437	0.0076	0.9777	0.0023	0.8334	0.0041	0.9003	0.0045	0.9151	0.0038	0.9179
HLA-B*13	P	A	0.0705	1.0028		0.0886	0.9859	0.0847	1.0616	0.0694	1.0999	0.0621	1.0296	0.0088	0.9732	0.0161	0.9715	0.0946	0.9628	0.0968	1.0415	0.0492	0.9726	0.0409	1.0091	0.0762	0.9852	0.0599	0.9916	0.05	0.983	0.1131	1.2209	0.0044	0.9331	0.0137	0.9825	0.1087	1.021	0.1095	1.0061	0.0573	1.0118	0.055	0.9682	0.0771	0.9794	0.0798	1.0105
HLA-B*13:01	P	A	0.0507	1.0021		0.0696	0.9945	0.0704	1.0088	0.0595	1.1384	0.0474	1.0744	0.0088	0.9732	0.0161	0.9716	0.0695	0.9496	0.0814	1.0264	0.0226	0.97	0.0213	0.9664	0.0646	0.9909	0.0482	0.9858	0.0398	0.9449	0.0747	1.1474	0.0044	0.9333	0.011	0.9844	0.0481	1.0953	0.0362	1.0473	0.0248	0.9907	0.0212	0.9576	0.062	0.9674	0.0644	1.0088
HLA-B*13:02	P	A	0.0201	0.9857		0.0192	0.9669	0.0146	0.9527	0.0102	0.9574	0.015	0.9682	0.0001	0.008	0.0002	0.0348	0.0252	0.9685	0.0162	0.9613	0.0265	1.0271	0.0191	0.9669	0.012	0.9507	0.0121	0.9822	0.0105	1.1721	0.0401	0.9187	0.0003	0.0875	0.0028	0.9807	0.061	0.9478	0.0734	0.9659	0.0331	0.978	0.0343	0.9523	0.0155	0.9757	0.0159	0.9939
HLA-B*15	P	A	0.1559	0.9611		0.1583	0.9465	0.1779	0.9603	0.1758	0.9085	0.1867	1.0029	0.1209	0.8809	0.095	0.8451	0.177	0.9753	0.1681	0.9258	0.1444	0.9365	0.1407	0.9159	0.1597	0.9511	0.162	0.9555	0.1721	0.9388	0.1271	0.9167	0.1123	0.9212	0.0952	1.0202	0.1572	0.8704	0.1492	0.9152	0.1504	0.9887	0.1575	0.9433	0.1641	0.9952	0.1612	0.9939
HLA-B*15:01	P	A	0.0605	0.8675		0.0339	0.7121	0.0392	0.7671	0.0619	0.9088	0.0695	0.8935	0.0997	0.862	0.0671	0.8361	0.0432	0.794	0.0471	0.8553	0.1131	0.895	0.1063	0.9052	0.0416	0.8276	0.0375	0.8134	0.0635	0.8628	0.0531	0.7411	0.083	0.8921	0.0688	0.9133	0.0891	0.7806	0.0867	0.864	0.1155	0.923	0.125	0.9218	0.0454	0.8583	0.0486	0.7905
HLA-B*15:02	P	A	0.0564	0.9664		0.0785	1.0657	0.0905	0.8927	0.0809	0.9191	0.063	0.8819	0.0014	0.1569	0.001	0.1039	0.1231	0.9731	0.1097	0.9126	0.0043	0.833	0.0067	0.7806	0.0719	0.9439	0.0705	0.9375	0.0522	0.8802	0.0403	0.9152	0.0043	0.8156	0.0044	0.7805	0.0388	0.8973	0.0323	0.9204	0.0046	0.5152	0.0037	0.5495	0.0755	0.9682	0.0718	0.9818
HLA-B*15:05	P	A	0.0019	0.0941		0.0015	0.0635	0.0014	0.1793	0.0014	0.0373	0.0024	0.0537	0.0012	0.0374	0.0006	0.0199	0.0018	0.0595	0.0015	0.292	0.0007	0.0346	0.0011	0.0628	0.0017	0.08	0.002	0.0696	0.0023	0.0838	0.0049	0.1014	0.0049	0.093	0.0039	0.1339	0.0015	0.0549	0.0019	0.0886	0.0029	0.0713	0.0026	0.0753	0.002	0.1015	0.0017	0.141
HLA-B*15:07	P	A	0.0014	0.0955		0.0013	0.0561	0.0009	0.0553	0.0011	0.0442	0.0014	0.0237	0.0009	0.0397	0.0005	0.0202	0.0008	0.0491	0.0014	0.3109	0.0006	0.0287	0.0009	0.0407	0.0014	0.0774	0.0017	0.0662	0.0019	0.0796	0.0043	0.0934	0.0011	0.1055	0.0009	0.0796	0.002	0.0519	0.0015	0.0729	0.0017	0.0853	0.0016	0.0993	0.0015	0.1032	0.0013	0.1737
HLA-B*15:08	P	A	0.002	0.4106		0.0015	0.2146	0.0011	0.159	0.0007	0.0677	0.0015	0.0598	0.0004	0.0177	0.0008	0.0656	0.0007	0.0519	0.0009	0.4474	0.0028	0.7259	0.0065	0.8081	0.0023	0.4807	0.0033	0.3946	0.0035	0.0775	0.0045	0.0828	0.0012	0.162	0.0003	0.0514	0.0021	0.3224	0.0036	0.7653	0.0011	0.0925	0.0017	0.176	0.0011	0.147	0.0011	0.2669
HLA-B*15:11	P	A	0.0012	0.0971		0.0016	0.3302	0.0009	0.1588	0.0009	0.0539	0.0011	0.0212	0.0004	0.0137	0.0004	0.0421	0.0007	0.0472	0.0011	0.3741	0.0004	0.025	0.0006	0.0319	0.0012	0.0691	0.0013	0.0459	0.001	0.0373	0.0026	0.0653	0.0009	0.0487	0.0006	0.0513	0.0015	0.0347	0.0013	0.102	0.0028	0.0626	0.0015	0.1042	0.0012	0.1037	0.0013	0.1646
HLA-B*15:12	P	A	0.0011	0.1043		0.0006	0.0191	0.0008	0.1888	0.0007	0.0608	0.0009	0.0232	0.0004	0.0196	0.0004	0.0405	0.0006	0.0376	0.0014	0.3073	0.0009	0.0293	0.0006	0.0319	0.0013	0.074	0.0012	0.0451	0.0012	0.0464	0.0027	0.0686	0.0006	0.0466	0.0005	0.0649	0.0008	0.0548	0.0008	0.0496	0.0021	0.1931	0.0011	0.1014	0.0013	0.0991	0.001	0.1983
HLA-B*15:13	P	A	0.0085	0.932		0.0029	0.7806	0.0071	0.8543	0.0046	0.8666	0.006	0.8185	0.0002	0.0092	0.0003	0.0454	0.0005	0.0584	0.0011	0.3675	0.0002	0.0277	0.0003	0.0358	0.0122	0.9336	0.0145	0.93	0.0087	0.879	0.0018	0.0714	0.0003	0.0436	0.0002	0.0587	0.0005	0.0753	0.0002	0.0342	0.0005	0.1538	0.0006	0.1335	0.0136	0.9495	0.0141	0.9707
HLA-B*15:18	P	A	0.0105	0.8682		0.0071	0.6127	0.0087	0.8022	0.0025	0.7835	0.0094	0.8345	0.0113	0.9481	0.022	0.9217	0.0007	0.0462	0.0044	0.8001	0.0182	0.9413	0.016	0.9436	0.0098	0.8456	0.0117	0.87	0.0093	0.8598	0.0033	0.099	0.0161	0.8911	0.0149	0.891	0.0161	0.7988	0.0132	0.9196	0.0183	0.8679	0.0175	1.0164	0.0068	0.7667	0.0069	0.8362
HLA-B*15:21	P	A	0.0069	0.8805		0.0073	1.1447	0.0097	0.9109	0.0159	0.9247	0.0204	0.9284	0.0003	0.0165	0.0006	0.0684	0.0002	0.0675	0.0008	0.5029	0.0005	0.0808	0.0004	0.0304	0.0092	0.8472	0.0114	0.9016	0.0163	0.8045	0.021	0.8963	0.0009	0.3258	0.0002	0.0497	0.0013	0.5252	0.0027	0.6074	0.0007	0.1396	0.0012	0.1094	0.0094	0.9118	0.0088	0.9364
HLA-B*15:25	P	A	0.0077	0.5517		0.0248	0.8089	0.0204	0.7041	0.0061	0.4974	0.0106	0.3214	0.0015	0.1342	0.0009	0.0419	0.0035	0.342	0.0054	0.3431	0.0013	0.1405	0.0034	0.6543	0.011	0.6417	0.0099	0.4965	0.0132	0.3665	0.0023	0.0748	0.0006	0.0327	0.0014	0.3046	0.0038	0.3385	0.0038	0.1923	0.0025	0.2064	0.0032	0.1921	0.0095	0.6188	0.0071	0.5054
HLA-B*18	P	A	0.0175	1.0272		0.0706	1.1189	0.0587	1.0654	0.0166	0.9428	0.0118	0.8979	0.0004	0.0131	0.0021	0.7533	0.0055	0.8507	0.0061	0.8737	0.0003	0.0467	0.0004	0.0386	0.0226	0.9976	0.0288	1.0637	0.0133	0.9222	0.0118	0.8152	0.0003	0.0385	0.0002	0.0554	0.0047	0.8687	0.0027	0.8208	0.0006	0.1382	0.0022	0.5739	0.0198	1.011	0.0229	0.998
HLA-B*18:01	P	A	0.0129	0.803		0.0515	0.8146	0.0469	0.8828	0.0075	0.8153	0.006	0.7208	0.0003	0.0109	0.002	0.7811	0.0026	0.5988	0.0044	0.6182	0.0003	0.077	0.0005	0.1166	0.0178	0.7908	0.022	0.81	0.0088	0.8137	0.0114	0.8393	0.0003	0.0387	0.0002	0.0555	0.004	0.7921	0.0024	0.8895	0.0006	0.1459	0.0015	0.5445	0.0139	0.7591	0.016	0.7859
HLA-B*18:02	P	A	0.005	0.402		0.0193	0.3775	0.0121	0.325	0.0096	0.8696	0.0062	0.8079	0.0003	0.0128	0.0004	0.0431	0.0012	0.2469	0.0024	0.3579	0.0004	0.0831	0.0005	0.13	0.0054	0.2647	0.0072	0.3316	0.0046	0.6782	0.0017	0.0701	0.0003	0.0389	0.0002	0.0555	0.0012	0.2978	0.0005	0.1088	0.0005	0.1467	0.001	0.1395	0.0064	0.4637	0.0074	0.4784
HLA-B*27	P	A	0.023	0.9455		0.0292	0.9428	0.0405	0.9757	0.0163	0.9517	0.0122	0.9483	0.0012	0.2923	0.0008	0.095	0.0282	0.9133	0.0281	0.9302	0.021	0.9432	0.0183	0.9071	0.0251	0.959	0.0211	0.9115	0.0306	0.9321	0.0113	0.8412	0.0008	0.1309	0.0032	0.8556	0.0298	0.9488	0.0175	0.983	0.0223	0.8374	0.0131	0.969	0.0261	0.939	0.0253	0.9712
HLA-B*27:04	P	A	0.0147	0.9471		0.0071	0.9229	0.0157	0.9573	0.0143	0.9504	0.0093	0.9447	0.0011	0.309	0.0004	0.0434	0.0282	0.914	0.0271	0.9534	0.002	0.7903	0.0012	0.4157	0.0186	0.948	0.0127	0.9167	0.0178	0.9457	0.0018	0.0682	0.0006	0.0655	0.003	0.9062	0.0199	0.9509	0.0153	0.9403	0.002	0.7258	0.0023	0.6552	0.0204	0.929	0.0196	0.9844
HLA-B*27:06	P	A	0.0088	0.9068		0.0224	0.9515	0.0251	0.9434	0.0024	0.8227	0.0033	0.8649	0.0003	0.0148	0.0008	0.0937	0.0003	0.0677	0.0017	0.356	0.0189	0.9574	0.0177	0.9161	0.0072	0.9293	0.0087	0.8558	0.0133	0.914	0.0113	0.8426	0.0004	0.0389	0.0002	0.0538	0.0103	0.9466	0.0026	0.8288	0.0209	0.8333	0.0112	1.0135	0.0064	0.9008	0.0063	0.8778
HLA-B*35	P	A	0.0548	0.9911		0.0563	0.9987	0.0454	1.0169	0.0491	0.8992	0.0453	0.8476	0.0648	0.9097	0.0899	1.0113	0.0339	0.9186	0.0341	1.0008	0.0635	0.9841	0.0614	0.9513	0.0503	1.0329	0.0722	1.0023	0.0671	1.0099	0.0758	0.9801	0.072	0.9494	0.0748	0.9869	0.0413	0.9399	0.0412	0.9919	0.0624	0.9506	0.0697	0.9824	0.048	0.9965	0.0466	0.9647
HLA-B*35:01	P	A	0.0325	0.9175		0.0176	0.7695	0.0135	0.8144	0.0193	0.884	0.0268	0.8216	0.0642	0.9113	0.0881	1.0082	0.0117	0.7856	0.0178	0.8954	0.0565	0.9737	0.0578	0.9475	0.019	0.8244	0.0285	0.8107	0.0273	1.0371	0.022	0.853	0.0706	0.9456	0.0737	0.9839	0.0331	0.9223	0.0318	0.9467	0.0586	0.9436	0.0662	0.971	0.0233	0.8771	0.0247	0.879
HLA-B*35:03	P	A	0.0113	0.8213		0.0202	0.8148	0.0122	0.8522	0.0118	0.8691	0.0122	0.6283	0.0003	0.0111	0.0015	0.3726	0.0121	0.8572	0.0133	0.8736	0.0069	0.8835	0.0035	0.6353	0.0147	0.87	0.0246	0.833	0.0072	0.7192	0.0024	0.0628	0.0015	0.4539	0.0013	0.5474	0.0054	0.702	0.0046	0.8013	0.004	0.5886	0.0039	0.6906	0.0105	0.8079	0.0101	0.8018
HLA-B*35:05	P	A	0.0114	0.9608		0.0184	0.9219	0.0197	0.9254	0.0162	0.9521	0.0049	0.755	0.0002	0.0112	0.0004	0.044	0.0102	0.9257	0.0046	0.8485	0.0003	0.0692	0.0006	0.1471	0.0172	0.9609	0.0186	1.0043	0.0297	1.0129	0.0488	0.8915	0.0003	0.04	0.0002	0.053	0.0029	0.8354	0.0053	0.8786	0.0007	0.1853	0.0008	0.1966	0.015	1.0029	0.0125	0.9121
HLA-B*35:30	P	A	0.0013	0.137		0.0007	0.0288	0.0006	0.0211	0.001	0.0612	0.0011	0.0166	0.0008	0.0282	0.0009	0.0491	0.0006	0.0463	0.0017	0.2795	0.0005	0.0488	0.001	0.1091	0.0013	0.0602	0.0017	0.1656	0.0011	0.0382	0.0025	0.0628	0.0005	0.0602	0.0004	0.0617	0.0013	0.0712	0.0008	0.0763	0.0013	0.1454	0.0014	0.1443	0.0013	0.1089	0.0016	0.2367
HLA-B*37	P	A	0.0092	0.9579		0.0134	0.952	0.0057	0.9446	0.0024	0.822	0.0033	0.8861	0.0067	0.9555	0.0004	0.0422	0.0076	0.9611	0.0052	0.9126	0.0173	0.9663	0.0149	0.9473	0.0098	0.9843	0.0121	0.9846	0.004	0.8566	0.0115	0.839	0.0044	0.9262	0.0056	0.9659	0.0134	0.9547	0.0084	0.9473	0.0136	0.9424	0.0179	0.942	0.0053	0.9312	0.0057	0.9341
HLA-B*37:01	P	A	0.0092	0.9574		0.0134	0.952	0.0057	0.9446	0.0024	0.822	0.0033	0.8861	0.0067	0.9555	0.0004	0.0422	0.0076	0.9611	0.0052	0.9126	0.0173	0.966	0.0149	0.947	0.0099	0.9817	0.0121	0.9844	0.004	0.8564	0.0115	0.839	0.0044	0.9262	0.0056	0.9659	0.0134	0.9547	0.0084	0.9473	0.0136	0.9424	0.0179	0.9402	0.0053	0.9313	0.0057	0.9341
HLA-B*38	P	A	0.0395	0.9444		0.0339	0.8668	0.0383	0.9433	0.0685	1.0646	0.0799	0.9687	0.0069	0.4859	0.0116	0.7074	0.0701	1.0432	0.0611	0.9373	0.0145	0.8828	0.0181	0.8907	0.0493	0.9451	0.0395	0.9474	0.0785	0.9862	0.0836	0.8237	0.0108	0.4891	0.0068	0.4287	0.0267	0.9066	0.0281	0.9243	0.0308	0.8979	0.0179	0.9163	0.0504	0.9388	0.0407	0.9386
HLA-B*38:01	P	A	0.0008	0.1546		0.0003	0.0171	0.0005	0.0382	0.0007	0.075	0.0005	0.0132	0.0003	0.0111	0.0004	0.0426	0.0003	0.0598	0.001	0.4222	0.0003	0.064	0.0006	0.1437	0.0008	0.0831	0.001	0.0759	0.0006	0.0585	0.0019	0.0689	0.0003	0.0456	0.0003	0.1088	0.0006	0.093	0.0004	0.0896	0.0008	0.171	0.0009	0.1756	0.0009	0.1555	0.0009	0.2658
HLA-B*38:02	P	A	0.0394	0.9465		0.0339	0.8672	0.0381	0.9471	0.0684	1.0652	0.0798	0.9686	0.0069	0.4862	0.0116	0.7075	0.07	1.0443	0.061	0.9387	0.0145	0.8839	0.0181	0.8908	0.0492	0.9459	0.0391	0.9525	0.0785	0.9864	0.0835	0.8241	0.0108	0.4892	0.0068	0.4288	0.0266	0.9068	0.028	0.925	0.0306	0.8999	0.0178	0.9191	0.0503	0.9409	0.0405	0.9404
HLA-B*39	P	A	0.0145	0.8827		0.0158	0.9053	0.0227	0.9216	0.0125	0.9327	0.004	0.6137	0.008	0.8157	0.0106	0.8317	0.0138	1.0509	0.014	0.8893	0.0105	0.7079	0.0124	0.8419	0.0139	0.9016	0.0128	0.8676	0.0123	0.5372	0.0256	0.7315	0.0131	0.6524	0.022	0.8194	0.024	0.904	0.0249	0.9774	0.008	0.8064	0.0078	0.712	0.0174	0.9141	0.0138	0.896
HLA-B*39:01	P	A	0.0144	0.8856		0.0158	0.9055	0.0227	0.9222	0.0125	0.9331	0.0036	0.6753	0.008	0.8157	0.0106	0.8324	0.0138	1.051	0.0139	0.8943	0.0105	0.7084	0.0124	0.8423	0.0138	0.9048	0.0128	0.8714	0.0122	0.5419	0.0254	0.7356	0.0131	0.6526	0.022	0.8195	0.0239	0.9051	0.0248	0.98	0.008	0.8068	0.0078	0.7128	0.0173	0.9171	0.0138	0.9009
HLA-B*40	P	A	0.1716	1.0048		0.1061	0.9691	0.1109	0.9345	0.1712	0.9423	0.1976	0.9678	0.1765	0.89	0.1679	0.9825	0.1854	0.9534	0.1733	0.9744	0.1274	1.0248	0.1504	1.0005	0.1724	0.9791	0.1671	1.0036	0.1658	1.0293	0.2054	0.8666	0.1725	1.0572	0.1637	1.071	0.1702	0.9991	0.1801	1.0525	0.139	0.9876	0.1385	0.9804	0.1946	1.0259	0.1935	1.0045
HLA-B*40:01	P	A	0.1168	1.0337		0.0713	0.9887	0.0705	1.0261	0.1214	0.9532	0.1504	1.0801	0.0544	0.9328	0.0538	0.9836	0.1589	1.0117	0.1525	0.9999	0.0394	0.9503	0.0527	0.9535	0.134	0.9796	0.1142	1.0387	0.102	1.0281	0.1188	1.034	0.044	0.9776	0.0475	1.1536	0.1032	1.0088	0.1042	1.0558	0.0479	1.0066	0.0403	0.9333	0.1615	1.0499	0.1563	1.0069
HLA-B*40:02	P	A	0.0128	0.5748		0.0094	0.6024	0.0058	0.4132	0.0105	0.3834	0.0197	0.7123	0.01	0.2983	0.0116	0.3388	0.0068	0.7155	0.0065	0.5438	0.0196	0.5183	0.0258	0.7711	0.0078	0.3822	0.0104	0.3736	0.015	0.6347	0.0186	0.247	0.0244	0.5606	0.0378	0.8551	0.0141	0.5627	0.0161	0.5428	0.0237	0.5965	0.035	0.8258	0.0072	0.4612	0.0098	0.585
HLA-B*40:06	P	A	0.0432	0.8849		0.0261	0.8208	0.0353	0.8587	0.0402	0.869	0.0282	0.7808	0.1127	0.8755	0.1033	0.9685	0.0202	0.8202	0.0159	0.8097	0.0691	0.8681	0.073	0.9084	0.032	0.8796	0.0436	0.8851	0.05	0.8244	0.0723	0.7256	0.1047	0.9465	0.0788	0.8574	0.0542	0.9133	0.0602	0.9083	0.068	0.7992	0.0648	0.8636	0.0273	0.8459	0.0291	0.8964
HLA-B*44	P	A	0.0378	0.9898		0.0474	0.9433	0.0582	0.958	0.0358	0.9406	0.0241	0.9466	0.109	0.9463	0.1014	1.1151	0.0098	0.9525	0.009	0.9093	0.1019	0.9569	0.0871	0.9287	0.0233	0.9503	0.0295	0.9876	0.0189	1.0538	0.0409	0.901	0.0949	0.9211	0.1043	0.9668	0.0189	0.9296	0.02	0.9736	0.0884	0.9784	0.0941	0.938	0.0164	0.9426	0.0167	0.9641
HLA-B*44:03	P	A	0.0376	0.9933		0.0474	0.9437	0.0582	0.9583	0.0358	0.9407	0.0241	0.9469	0.1081	0.9546	0.1012	1.1173	0.0097	0.9613	0.009	0.9101	0.1017	0.9589	0.0865	0.9353	0.0231	0.9576	0.0293	0.9892	0.0186	1.0726	0.0406	0.906	0.0947	0.9229	0.1027	0.9423	0.0188	0.9342	0.019	0.9839	0.0883	0.9801	0.0931	0.9473	0.0163	0.9488	0.0166	0.9742
HLA-B*46	P	A	0.0946	0.9806		0.1227	0.9877	0.1232	1.0466	0.1295	1.006	0.1133	1.0035	0.0603	0.8761	0.048	0.9284	0.1337	1.0004	0.1656	1.012	0.0524	0.9542	0.048	0.9187	0.0934	1.0068	0.0811	1.0216	0.0861	0.974	0.0427	0.8603	0.0577	1.0285	0.0459	0.9929	0.116	0.9163	0.1192	0.9219	0.0478	0.9031	0.0629	0.937	0.1072	0.9372	0.1135	0.9728
HLA-B*46:01	P	A	0.0946	0.9805		0.1227	0.9877	0.1232	1.0466	0.1296	1.0059	0.1133	1.0035	0.0603	0.876	0.048	0.9283	0.1337	1.0004	0.1656	1.012	0.0524	0.9541	0.048	0.9187	0.0934	1.0068	0.0811	1.0214	0.0861	0.974	0.0427	0.8603	0.0577	1.0285	0.0459	0.9929	0.116	0.9163	0.1192	0.9219	0.0478	0.9029	0.0629	0.9369	0.1072	0.9372	0.1135	0.9728
HLA-B*48	P	A	0.0202	0.9482		0.0067	1.1713	0.0115	1.0738	0.0198	0.8958	0.0316	0.8618	0.0297	0.9276	0.0344	1.1731	0.0193	0.912	0.012	0.9358	0.0477	0.9919	0.0405	0.9982	0.0118	0.8721	0.0115	0.8519	0.0242	0.9311	0.0351	0.8317	0.0453	0.982	0.0437	1.0026	0.016	0.8712	0.0199	0.9166	0.0394	0.9817	0.0322	0.9293	0.0149	0.9374	0.0166	0.9172
HLA-B*48:01	P	A	0.0194	0.9608		0.0061	1.266	0.0113	1.0883	0.0194	0.8969	0.0307	0.8812	0.0287	0.943	0.0325	1.1729	0.0192	0.9105	0.0119	0.9395	0.0471	0.9885	0.0394	0.9999	0.011	0.8899	0.011	0.8743	0.0239	0.9364	0.0315	0.8672	0.043	0.9883	0.0435	0.9973	0.015	0.9186	0.0198	0.9496	0.0387	0.9932	0.0322	0.9317	0.0142	0.953	0.0151	0.9335
HLA-B*49	P	A	0.0008	0.1578		0.0005	0.0696	0.0004	0.0333	0.0005	0.0853	0.0006	0.0233	0.0003	0.0128	0.0005	0.0543	0.0004	0.0877	0.0009	0.4497	0.0004	0.0626	0.0008	0.1401	0.0011	0.1045	0.001	0.2123	0.0007	0.063	0.003	0.0909	0.0004	0.0534	0.0003	0.0982	0.0007	0.1	0.0008	0.1283	0.0007	0.1527	0.0008	0.1299	0.001	0.154	0.0009	0.2292
HLA-B*49:01	P	A	0.0009	0.1894		0.0023	0.641	0.0004	0.0336	0.0005	0.0853	0.0006	0.0233	0.0003	0.0128	0.0005	0.0543	0.0004	0.0877	0.0009	0.4497	0.0004	0.0629	0.0008	0.1422	0.0011	0.163	0.001	0.1977	0.0007	0.063	0.003	0.0909	0.0004	0.0532	0.0003	0.0973	0.0007	0.1	0.001	0.1396	0.0007	0.1527	0.0008	0.1299	0.001	0.1559	0.0009	0.2302
HLA-B*50	P	A	0.0037	0.6064		0.0021	0.2894	0.0013	0.2902	0.0011	0.075	0.0015	0.0264	0.0025	0.3446	0.0007	0.0589	0.0019	0.1736	0.0075	0.8655	0.0016	0.3869	0.0027	0.6111	0.0046	0.6918	0.0065	0.6941	0.0052	0.6341	0.0044	0.1701	0.0009	0.0698	0.0005	0.0696	0.0031	0.3748	0.0068	0.6935	0.0014	0.3974	0.0022	0.488	0.0033	0.4696	0.0037	0.6296
HLA-B*50:01	P	A	0.0037	0.6025		0.0021	0.2903	0.0013	0.29	0.001	0.0604	0.0016	0.0262	0.0025	0.34	0.0007	0.0594	0.0019	0.1736	0.0075	0.8656	0.0016	0.3334	0.0027	0.5358	0.0046	0.6911	0.0065	0.6944	0.0052	0.6341	0.0044	0.1688	0.0009	0.0693	0.0005	0.0668	0.0032	0.3712	0.0068	0.6852	0.0015	0.3888	0.0022	0.4863	0.0033	0.4712	0.0037	0.6308
HLA-B*51	P	A	0.0684	0.9847		0.0588	1.017	0.0453	0.9196	0.0643	0.981	0.0751	0.8936	0.0567	1.0019	0.0828	0.9735	0.0493	0.9377	0.0573	0.9248	0.096	0.9757	0.0994	0.9454	0.0681	1.0133	0.0704	0.9575	0.0724	0.9777	0.1231	0.8059	0.0584	1.0732	0.0645	0.9229	0.0689	1.0204	0.0766	1.0125	0.0961	0.9671	0.0847	0.9771	0.0574	0.9865	0.0591	0.9969
HLA-B*51:01	P	A	0.0631	0.9313		0.0467	0.8827	0.0394	0.8473	0.059	0.9243	0.0694	0.8534	0.0531	0.9634	0.0811	0.957	0.0458	0.8837	0.0546	0.8916	0.0929	0.9462	0.0952	0.9073	0.0622	0.9493	0.063	0.8924	0.0665	0.9389	0.1131	0.7598	0.0569	1.0581	0.0627	0.9003	0.0653	0.9818	0.0737	0.975	0.0917	0.9256	0.0811	0.9358	0.0516	0.9157	0.0537	0.9316
HLA-B*51:02	P	A	0.0053	0.2164		0.0104	0.3249	0.0055	0.2548	0.0053	0.1706	0.0054	0.1327	0.0038	0.3848	0.002	0.0738	0.0032	0.0718	0.0034	0.2437	0.0033	0.0735	0.0047	0.0666	0.0061	0.2201	0.0071	0.2601	0.0062	0.1711	0.0123	0.1622	0.0016	0.0678	0.0019	0.0839	0.0038	0.0993	0.0036	0.0962	0.0047	0.0828	0.0042	0.0775	0.0059	0.2689	0.0056	0.2496
HLA-B*51:07	P	A	0.0017	0.2593		0.0045	0.3225	0.0039	0.3501	0.0011	0.1373	0.0017	0.0525	0.0011	0.0689	0.001	0.1366	0.001	0.3481	0.0014	0.3556	0.0006	0.0636	0.001	0.1084	0.0015	0.1599	0.0023	0.2104	0.0045	0.3103	0.0085	0.2673	0.0009	0.1425	0.0004	0.0693	0.0015	0.1404	0.0014	0.1199	0.0011	0.1288	0.001	0.1099	0.0019	0.3021	0.0015	0.2802
HLA-B*52	P	A	0.0276	0.984		0.0258	0.8962	0.0229	0.8558	0.0218	1.2969	0.01	0.7968	0.1223	0.9361	0.1353	1.0802	0.0069	0.9045	0.0114	0.903	0.0251	0.934	0.0288	0.9822	0.023	0.9987	0.0346	0.9644	0.0261	0.9237	0.0229	0.8277	0.135	1.0503	0.1248	0.9285	0.0276	0.9322	0.0258	0.9162	0.0257	1.0568	0.0356	0.9417	0.0137	0.8971	0.0153	0.9005
HLA-B*52:01	P	A	0.0276	0.9837		0.0258	0.8961	0.0229	0.8558	0.0218	1.2971	0.01	0.7968	0.1223	0.9361	0.1353	1.0802	0.0069	0.9038	0.0114	0.903	0.0251	0.9343	0.0288	0.9826	0.0231	0.9973	0.0344	0.9651	0.0261	0.9226	0.023	0.8254	0.135	1.0502	0.1249	0.9284	0.0276	0.9321	0.0258	0.9141	0.0257	1.0572	0.0356	0.9416	0.0137	0.8959	0.0153	0.8998
HLA-B*54	P	A	0.036	0.925		0.0074	0.8425	0.0093	0.8363	0.0406	0.8568	0.0208	0.8983	0.1128	0.9139	0.1146	1.036	0.0329	0.9275	0.0236	0.8817	0.068	0.9813	0.0654	0.9424	0.0265	0.9127	0.0199	0.8426	0.0336	0.8497	0.0316	0.8708	0.0617	0.9957	0.0689	0.9018	0.0445	0.8919	0.0373	0.8884	0.0664	0.9326	0.0703	0.9147	0.0262	0.8867	0.0258	0.8836
HLA-B*54:01	P	A	0.036	0.9249		0.0074	0.8425	0.0093	0.8363	0.0405	0.8569	0.0208	0.8983	0.1128	0.9139	0.1146	1.036	0.0329	0.9275	0.0236	0.8817	0.068	0.9813	0.0654	0.9424	0.0265	0.9122	0.02	0.8413	0.0336	0.8497	0.0316	0.8708	0.0617	0.9957	0.0689	0.9018	0.0445	0.8919	0.0373	0.8885	0.0664	0.9326	0.0703	0.9147	0.0262	0.8866	0.0258	0.8836
HLA-B*55	P	A	0.019	0.4322		0.0101	0.4719	0.0147	0.4892	0.0201	0.3885	0.0176	0.3722	0.0192	0.4202	0.016	0.4381	0.0163	0.4775	0.0189	0.4627	0.0129	0.4154	0.0193	0.4412	0.021	0.43	0.0201	0.4304	0.0177	0.4095	0.0125	0.3407	0.0271	0.4311	0.026	0.4093	0.0205	0.424	0.0152	0.3989	0.0161	0.4437	0.0163	0.4781	0.0194	0.4109	0.0198	0.4438
HLA-B*55:01	P	A	0.0018	0.0985		0.0019	0.0681	0.0017	0.0552	0.0015	0.0493	0.0013	0.0203	0.0014	0.0221	0.0015	0.0561	0.0009	0.0481	0.0017	0.2586	0.0013	0.0563	0.0022	0.0835	0.0017	0.0724	0.0018	0.1284	0.0022	0.0445	0.0038	0.0749	0.0013	0.0327	0.0011	0.0572	0.0018	0.0576	0.0012	0.1079	0.0023	0.0851	0.002	0.112	0.0025	0.107	0.0017	0.1319
HLA-B*55:02	P	A	0.018	0.4113		0.0087	0.405	0.0135	0.4476	0.0191	0.3683	0.0168	0.3566	0.0181	0.3952	0.015	0.4097	0.0157	0.4652	0.0183	0.4476	0.0121	0.3872	0.0179	0.4102	0.0202	0.4162	0.0194	0.4189	0.0162	0.3725	0.0116	0.305	0.0263	0.4189	0.0253	0.3972	0.0194	0.3996	0.0147	0.3911	0.0145	0.3951	0.0151	0.4495	0.0179	0.3814	0.0189	0.4283
HLA-B*56	P	A	0.0175	0.3978		0.0088	0.4	0.0117	0.3777	0.0229	0.4509	0.0202	0.4343	0.0178	0.3737	0.0151	0.3944	0.0131	0.372	0.0158	0.3843	0.0126	0.4106	0.0196	0.4496	0.0193	0.3912	0.0178	0.3771	0.0183	0.4296	0.0127	0.3657	0.0268	0.4295	0.0256	0.4035	0.0196	0.4052	0.0135	0.3523	0.0138	0.3731	0.0125	0.3615	0.0189	0.4014	0.0184	0.4094
HLA-B*56:01	P	A	0.017	0.3857		0.0078	0.3548	0.0114	0.3705	0.0227	0.4488	0.0201	0.4327	0.016	0.3292	0.0133	0.3443	0.0127	0.3679	0.0154	0.3759	0.0124	0.4025	0.0191	0.439	0.0186	0.3764	0.0174	0.3695	0.0179	0.4219	0.0125	0.3574	0.0265	0.425	0.0253	0.3993	0.0176	0.36	0.0128	0.338	0.0136	0.3699	0.0123	0.3585	0.0185	0.395	0.018	0.4026
HLA-B*57	P	A	0.0094	0.9478		0.0195	0.9543	0.0169	0.9535	0.0025	0.8131	0.0094	0.9357	0.0003	0.0136	0.0005	0.0569	0.0014	0.7631	0.0066	0.8943	0.0043	0.9022	0.003	0.7748	0.0146	0.9971	0.0201	0.9909	0.0052	0.8652	0.003	0.0848	0.0005	0.0602	0.0004	0.1508	0.01	0.928	0.004	0.8207	0.0048	0.8702	0.0046	0.8744	0.0075	0.8829	0.0077	0.905
HLA-B*57:01	P	A	0.0094	0.9479		0.0195	0.9543	0.0169	0.9535	0.0025	0.8131	0.0094	0.9357	0.0003	0.0136	0.0005	0.0569	0.0014	0.7631	0.0066	0.8943	0.0043	0.9022	0.003	0.7748	0.0146	0.9972	0.02	0.9912	0.0052	0.8652	0.003	0.0848	0.0005	0.0602	0.0004	0.1508	0.01	0.928	0.004	0.8207	0.0048	0.8702	0.0046	0.8744	0.0075	0.8829	0.0077	0.905
HLA-B*58	P	A	0.0799	1.0021		0.077	0.9689	0.0655	0.9693	0.0479	0.9518	0.0595	1.0306	0.0068	0.9441	0.0041	0.8676	0.0827	0.954	0.0893	0.9216	0.0734	1.0149	0.0627	0.9697	0.0935	0.999	0.0763	1.0225	0.0691	1.0206	0.0318	0.8797	0.01	0.9443	0.0045	0.9273	0.0539	0.9964	0.0711	0.9557	0.0554	0.9994	0.0607	0.9544	0.0972	0.9931	0.104	1.007
HLA-B*58:01	P	A	0.0799	1.002		0.077	0.9689	0.0655	0.9693	0.0479	0.9518	0.0595	1.0306	0.0068	0.9441	0.0041	0.8676	0.0827	0.954	0.0893	0.9216	0.0734	1.0149	0.0627	0.9697	0.0935	0.999	0.0763	1.0224	0.0691	1.0206	0.0318	0.8797	0.01	0.9443	0.0045	0.9273	0.054	0.9947	0.0712	0.9556	0.0554	0.9994	0.0607	0.9544	0.0973	0.9931	0.104	1.007
HLA-B*59	P	A	0.0021	0.0951		0.0008	0.0519	0.0009	0.0477	0.0029	0.0556	0.0026	0.041	0.0007	0.0147	0.0009	0.0603	0.003	0.0808	0.0017	0.2633	0.0014	0.0557	0.0021	0.0844	0.0025	0.0802	0.0022	0.0773	0.0016	0.0454	0.0035	0.0794	0.0009	0.0462	0.0007	0.0821	0.0028	0.062	0.002	0.0888	0.0016	0.0917	0.0015	0.2936	0.0028	0.095	0.0019	0.1217
HLA-B*59:01	P	A	0.0021	0.0949		0.0008	0.0522	0.001	0.0593	0.0029	0.0556	0.0026	0.041	0.0012	0.0548	0.0009	0.0503	0.003	0.0808	0.0018	0.2536	0.0014	0.056	0.0019	0.0782	0.0025	0.0774	0.0022	0.0785	0.0018	0.0436	0.0036	0.079	0.0009	0.0443	0.0007	0.0857	0.0026	0.0612	0.0021	0.0865	0.0015	0.0989	0.0015	0.3007	0.0029	0.0946	0.0019	0.1228
HLA-B*67	P	A	0.0094	0.7474		0.007	0.506	0.0038	0.4334	0.0045	0.7865	0.0009	0.0288	0.0315	0.8581	0.0196	0.8389	0.0021	0.3058	0.0036	0.5458	0.0201	0.8625	0.0103	0.9053	0.005	0.575	0.0048	0.4618	0.0086	0.8351	0.0037	0.0828	0.0429	0.9343	0.039	0.7856	0.0097	0.7876	0.0095	0.7121	0.0203	0.8555	0.0178	0.8551	0.0074	0.6402	0.0058	0.6472
HLA-B*67:01	P	A	0.0094	0.7477		0.007	0.506	0.0038	0.4333	0.0045	0.7865	0.0009	0.0289	0.0315	0.8581	0.0196	0.8389	0.0021	0.306	0.0036	0.5458	0.0201	0.8625	0.0103	0.9058	0.005	0.5755	0.0048	0.4623	0.0086	0.8351	0.0037	0.0828	0.0429	0.9343	0.039	0.7856	0.0097	0.7875	0.0095	0.7124	0.0203	0.8555	0.0178	0.855	0.0074	0.6404	0.0058	0.6482
HLA-C*01	P	A	0.1579	1.0125		0.1401	0.9995	0.1512	1.0356	0.174	1.0367	0.1658	0.9585	0.201	0.8815	0.1942	1.0049	0.1786	1.0784	0.2077	1.0161	0.1466	1.0153	0.1604	0.9727	0.1461	1.0188	0.1288	1.0519	0.1355	1.0706	0.0867	1.1456	0.1721	1.1042	0.1662	0.9166	0.1828	0.9713	0.1805	0.9863	0.1458	0.9828	0.1709	0.9563	0.1587	1.002	0.1656	1.0109
HLA-C*01:02	P	A	0.1579	1.0125		0.1401	0.9996	0.1512	1.0356	0.174	1.0367	0.1658	0.9585	0.201	0.8815	0.1942	1.0049	0.1786	1.0784	0.2077	1.0161	0.1466	1.0154	0.1604	0.973	0.1461	1.0187	0.1287	1.0523	0.1355	1.0706	0.0867	1.1456	0.1721	1.1042	0.1662	0.9166	0.1828	0.9713	0.1805	0.9863	0.1458	0.9823	0.1709	0.9562	0.1588	1.0019	0.1658	1.0109
HLA-C*01:03	P	A	0.0011	0.3474		0.0008	0.13	0.0009	0.2282	0.0002	0.0148	0.0022	0.4467	0	0.0036	0.0003	0.0611	0.0004	0.0912	0.0006	0.1535	0.0008	0.1801	0.0017	0.3954	0.0013	0.4182	0.0015	0.2401	0.001	0.636	0.0002	0.0177	0.0012	0.6771	0.0004	0.2478	0.0007	0.5384	0.0009	0.3328	0.0018	0.3349	0.0012	0.4365	0.001	0.363	0.001	0.4177
HLA-C*02	P	A	0.0011	0.3513		0.0007	0.1172	0.0009	0.2146	0.0003	0.0082	0.0025	0.3939	0	0.0036	0.0003	0.0633	0.0004	0.0916	0.0006	0.153	0.0007	0.1948	0.0013	0.3307	0.0013	0.4104	0.0014	0.2485	0.001	0.6204	0.0002	0.0173	0.0011	0.6253	0.0004	0.243	0.0008	0.4942	0.0009	0.3427	0.0014	0.2827	0.0012	0.4279	0.001	0.3602	0.001	0.4036
HLA-C*02:02	P	A	0.0011	0.339		0.0007	0.1172	0.0009	0.2153	0.0002	0.0148	0.0024	0.426	0	0.0036	0.0003	0.0633	0.0004	0.0916	0.0006	0.153	0.0007	0.1941	0.0013	0.3298	0.0013	0.407	0.0015	0.2406	0.001	0.6204	0.0002	0.0173	0.0011	0.6253	0.0004	0.241	0.0008	0.4878	0.001	0.3325	0.0013	0.2902	0.0012	0.4298	0.001	0.3619	0.001	0.4072
HLA-C*03	P	A	0.2408	1.03		0.1978	0.9787	0.1939	0.9558	0.1759	0.9764	0.2377	1.0049	0.2331	0.8636	0.224	0.9653	0.2368	0.9325	0.2574	1.0309	0.2823	1.032	0.2712	0.9511	0.237	1.0543	0.1923	1.0875	0.2353	1.0358	0.1547	0.9585	0.227	0.976	0.2114	0.9711	0.2399	0.9989	0.2457	0.9941	0.2588	1.0448	0.2886	1.0447	0.2467	1.0178	0.2598	1.0347
HLA-C*03:02	P	A	0.0814	1.0038		0.0789	1.0063	0.0662	0.9708	0.0476	0.9466	0.0611	1.0139	0.0065	0.9894	0.0038	0.9306	0.0809	0.9634	0.0909	0.9208	0.0793	1.0358	0.0644	0.9678	0.0932	1.0011	0.0767	1.0217	0.0716	1.0191	0.0291	0.9627	0.0104	0.9441	0.0044	0.935	0.0559	1.0007	0.072	0.9595	0.062	1.0123	0.0653	0.9509	0.0986	0.9994	0.1059	0.9986
HLA-C*03:03	P	A	0.0575	0.9604		0.0219	0.7996	0.0196	0.8549	0.0389	1.0206	0.0597	0.9289	0.1205	0.9093	0.1223	0.8702	0.0299	0.9741	0.045	0.9406	0.1088	0.9491	0.1144	0.9588	0.0328	0.939	0.033	0.8924	0.0565	0.9303	0.0461	0.8932	0.1198	0.9388	0.1114	0.9967	0.0793	0.9624	0.0823	0.9009	0.119	0.9886	0.1256	1.0029	0.0408	0.9235	0.0417	0.9106
HLA-C*03:04	P	A	0.1039	0.9708		0.0979	0.9432	0.1096	0.9	0.0897	1.013	0.1216	0.9177	0.1061	0.8264	0.0984	0.9413	0.1267	0.9568	0.1226	1.0395	0.0956	0.9857	0.0947	0.9468	0.1136	0.9949	0.0852	0.9825	0.1091	0.9536	0.0799	0.8726	0.0982	0.9028	0.0962	0.9621	0.1062	0.9792	0.093	1.0351	0.0801	0.9156	0.1001	0.9577	0.1094	0.9495	0.1142	0.9852
HLA-C*04	P	A	0.084	1.0152		0.1062	0.9918	0.1028	1.0122	0.1187	1.0525	0.0994	1.0431	0.0541	0.9423	0.0321	1.072	0.0652	0.9925	0.0402	0.9453	0.0693	0.9752	0.0597	1.0041	0.0894	1.024	0.112	1.0209	0.1164	1.0175	0.1253	1.2065	0.0477	0.9347	0.0413	1.0188	0.0726	0.9862	0.0681	0.9868	0.0707	0.9813	0.069	0.9495	0.0866	1.0259	0.0858	1.0147
HLA-C*04:01	P	A	0.0619	1.0008		0.0539	0.9798	0.0507	1.0307	0.0832	0.9077	0.0641	0.964	0.0541	0.942	0.0321	1.0721	0.0475	0.9423	0.0259	0.9538	0.0692	0.9763	0.0595	1.0028	0.0612	1.0225	0.0783	0.994	0.0783	1.0344	0.0868	1.3884	0.0472	0.939	0.0413	1.0185	0.0669	0.9795	0.0621	0.9798	0.0706	0.9797	0.0685	0.9501	0.0572	1.0266	0.0587	0.9971
HLA-C*04:03	P	A	0.0221	0.9609		0.0501	0.9407	0.0508	0.9212	0.0291	0.9275	0.0376	0.9238	0	0.003	0.0003	0.0579	0.0171	0.9397	0.0148	0.9427	0.0009	0.1936	0.0013	0.3301	0.0288	0.942	0.0327	0.9301	0.0383	0.9945	0.0366	0.907	0.0011	0.4347	0.0004	0.2168	0.0061	0.8718	0.0062	0.8815	0.0013	0.2773	0.0016	0.5446	0.0298	0.9851	0.0273	1.0013
HLA-C*04:06	P	A	0.0019	0.391		0.003	0.1729	0.0029	0.1223	0.0063	0.7685	0.0023	0.4137	0	0.0036	0.0003	0.0798	0.0012	0.3027	0.0007	0.1382	0.0008	0.1938	0.0011	0.3504	0.0019	0.3149	0.0037	0.4339	0.0017	0.3975	0.0024	0.1594	0.001	0.4071	0.0004	0.2267	0.0012	0.4968	0.0018	0.5266	0.0013	0.2695	0.0012	0.3691	0.0017	0.4269	0.0019	0.433
HLA-C*06	P	A	0.0414	1.0008		0.0511	0.9265	0.0396	0.9177	0.0143	0.9538	0.0288	0.9211	0.0087	0.9882	0.0003	0.0601	0.0349	0.9533	0.0285	0.9278	0.0501	0.9963	0.0409	1.0382	0.0407	1.0311	0.0508	1.0471	0.0247	1.0443	0.0483	0.9445	0.0049	0.8999	0.0085	0.9595	0.0888	0.9556	0.091	0.9708	0.0529	0.9634	0.0577	0.9581	0.0295	0.9762	0.0309	0.9915
HLA-C*06:02	P	A	0.0414	1.0008		0.0508	0.9311	0.0394	0.9221	0.0143	0.954	0.0288	0.9211	0.0087	0.9882	0.0003	0.0601	0.0349	0.9533	0.0285	0.9279	0.0502	0.9948	0.041	1.0371	0.0407	1.0313	0.0508	1.0471	0.0249	1.04	0.0483	0.9445	0.0049	0.9002	0.0085	0.9593	0.0888	0.9555	0.091	0.9708	0.0532	0.9619	0.0577	0.958	0.0295	0.9761	0.0309	0.9914
HLA-C*07	P	A	0.2052	1.0038		0.2656	0.9811	0.2809	1.0045	0.2201	1.0402	0.2322	0.9906	0.1083	1.0129	0.1189	0.9619	0.1944	0.9899	0.1983	1.0219	0.1384	1.0205	0.1624	0.9543	0.2264	0.9694	0.2421	0.9742	0.2133	1.0857	0.2129	0.8532	0.1401	1.0141	0.1588	1.0546	0.1612	1.0448	0.1729	1.0438	0.1383	0.9946	0.1175	0.9252	0.2336	1.0055	0.2172	0.9909
HLA-C*07:01	P	A	0.027	0.9732		0.0608	0.9286	0.0788	0.9915	0.0161	0.9674	0.0142	0.8717	0.0001	0.0105	0.0003	0.0521	0.0109	0.9556	0.0115	0.8961	0.0431	0.946	0.0391	0.9598	0.03	0.9336	0.041	0.9698	0.0192	1.1822	0.0107	0.8983	0.0008	0.391	0.0004	0.1903	0.0127	0.9215	0.0104	0.9825	0.0343	0.9783	0.0351	0.9899	0.0195	0.9608	0.0207	0.9838
HLA-C*07:02	P	A	0.1599	1.0012		0.1457	0.9824	0.155	0.9786	0.1913	1.0685	0.2136	0.9326	0.0995	1.0334	0.1027	0.9973	0.1777	1.0175	0.1816	0.9897	0.0863	0.9874	0.1151	0.9701	0.1746	0.9697	0.1733	0.9651	0.1805	1.0628	0.2021	0.8668	0.1304	1.0135	0.156	1.0611	0.1401	1.0363	0.1543	1.0274	0.0937	0.9769	0.078	0.9366	0.1962	1.0087	0.1736	0.9958
HLA-C*07:04	P	A	0.0197	1.0009		0.0587	1.0881	0.0452	1.0103	0.0129	0.8941	0.0085	0.8046	0.0087	0.9885	0.0164	0.9556	0.0035	0.8944	0.006	0.9044	0.0091	0.9149	0.0086	0.9122	0.0239	0.976	0.03	1.0605	0.0157	0.9486	0.0003	0.0206	0.0104	0.9387	0.0031	0.8925	0.0098	0.8964	0.0102	0.9182	0.012	0.9067	0.0059	0.8443	0.0199	0.9924	0.0242	0.9922
HLA-C*07:26	P	A	0.0012	0.3172		0.0008	0.0405	0.001	0.1944	0.0002	0.0181	0.0023	0.3612	0	0.0036	0.0003	0.0555	0.0004	0.0928	0.0006	0.1555	0.0008	0.1964	0.0011	0.3474	0.0015	0.4104	0.0013	0.2217	0.0011	0.493	0.0006	0.0534	0.0007	0.3716	0.0004	0.2294	0.0011	0.3398	0.0011	0.3386	0.0016	0.2081	0.0017	0.345	0.0012	0.3568	0.0011	0.3999
HLA-C*08	P	A	0.1079	1.0134		0.0818	1.0782	0.1093	0.9669	0.1151	0.9044	0.1108	1.0361	0.0909	1.0047	0.0957	1.0955	0.1571	0.969	0.1349	0.9021	0.1126	0.9939	0.1062	0.9852	0.1051	1.0213	0.103	1.0384	0.1065	0.9928	0.1064	1.0774	0.11	1.0392	0.1055	0.915	0.1033	0.9815	0.0903	1.0243	0.1074	0.9641	0.0985	0.9601	0.1134	1.0255	0.1159	1.04
HLA-C*08:01	P	A	0.1077	1.0109		0.0818	1.0782	0.1093	0.9668	0.1151	0.9049	0.1108	1.0362	0.0909	1.0045	0.0957	1.0955	0.1571	0.969	0.1351	0.9051	0.1121	0.9879	0.1061	0.9847	0.105	1.0201	0.103	1.0375	0.1065	0.9926	0.1064	1.0771	0.108	1.0165	0.1034	0.8949	0.1031	0.9795	0.0893	1.0099	0.1064	0.9547	0.0983	0.9581	0.1134	1.0243	0.1158	1.039
HLA-C*12	P	A	0.0575	0.9846		0.058	0.8657	0.041	0.9784	0.0604	1.0565	0.0472	0.9134	0.1234	0.9386	0.1353	1.0802	0.0635	0.9957	0.0628	0.9907	0.0364	0.9658	0.0322	1.0135	0.0653	0.9825	0.0685	0.9949	0.0688	0.922	0.0532	0.8732	0.1352	1.0468	0.1287	0.9216	0.0645	0.9631	0.0473	0.953	0.0347	0.9936	0.0421	0.9111	0.0518	0.9665	0.0481	0.9831
HLA-C*12:02	P	A	0.0429	0.9931		0.0292	0.9298	0.0271	0.9484	0.042	1.1407	0.0172	0.8911	0.1234	0.939	0.1345	1.0852	0.0402	0.9549	0.039	0.9474	0.0251	0.9514	0.0273	1.0061	0.0445	0.9963	0.049	0.9752	0.0426	0.9432	0.0295	0.9493	0.1346	1.0515	0.1274	0.9254	0.0545	0.9662	0.0407	0.9697	0.027	1.0518	0.037	0.9297	0.036	0.9706	0.0347	0.9883
HLA-C*12:03	P	A	0.0148	0.9294		0.0263	0.9135	0.0123	1.0263	0.018	0.9688	0.0317	0.9225	0	0.0055	0.0008	0.2778	0.0236	0.9529	0.0248	0.9474	0.0109	0.8867	0.0048	0.7715	0.021	0.9465	0.0198	0.946	0.0268	0.9257	0.0227	0.8593	0.0011	0.3261	0.0016	0.7624	0.0106	0.9001	0.0072	0.8764	0.0078	0.8425	0.0056	0.8142	0.0163	0.9208	0.0137	0.9264
HLA-C*12:04	P	A	0.0018	0.2292		0.0031	0.1604	0.0022	0.1585	0.0013	0.0894	0.0028	0.3778	0.0001	0.0127	0.0005	0.1586	0.0007	0.0877	0.0008	0.0747	0.0019	0.1944	0.0019	0.2541	0.0019	0.2529	0.0024	0.1722	0.0017	0.3648	0.0028	0.1297	0.0009	0.3366	0.0005	0.2987	0.0014	0.299	0.0014	0.2384	0.0026	0.2052	0.0025	0.3081	0.0017	0.2483	0.0017	0.2665
HLA-C*14	P	A	0.061	1.0091		0.0476	0.9841	0.0383	0.9414	0.0557	0.9351	0.0579	0.9287	0.1407	0.9077	0.1663	1.1047	0.0349	1.0147	0.0399	0.9524	0.1249	0.9728	0.1265	1.0008	0.0416	0.9889	0.042	0.9653	0.0426	1.0516	0.0775	0.9077	0.1386	0.9225	0.1479	0.933	0.0526	1.0048	0.0673	1.0012	0.1272	0.9635	0.1252	1.017	0.0389	1.0062	0.0376	0.9908
HLA-C*14:02	P	A	0.0455	0.9845		0.0478	0.9798	0.0383	0.9414	0.0437	0.9492	0.0491	0.9369	0.0347	0.9633	0.0639	0.9872	0.0328	1.0201	0.0388	0.953	0.0719	0.9837	0.0784	0.9692	0.0401	0.9917	0.0412	0.9663	0.037	1.0716	0.0487	0.9361	0.0434	1.0696	0.0441	0.9477	0.0463	1.0159	0.0541	0.9681	0.0755	0.9558	0.0678	0.9759	0.0382	1.0077	0.0354	0.9745
HLA-C*14:03	P	A	0.0165	0.9839		0.0008	0.0868	0.0007	0.1771	0.0122	0.9618	0.0109	0.8663	0.1061	0.9268	0.1027	1.1128	0.0025	0.8468	0.0014	0.8131	0.0537	0.963	0.0491	0.9379	0.0026	0.6925	0.002	0.4766	0.0067	0.9075	0.0295	0.949	0.0949	0.9214	0.1042	0.969	0.0072	0.8874	0.0143	0.9241	0.053	0.9697	0.0587	0.987	0.0019	0.5324	0.0031	0.7858
HLA-C*15	P	A	0.0481	0.9573		0.052	0.8375	0.0467	0.8632	0.0645	1.033	0.0369	0.9131	0.0399	0.7841	0.0347	0.7925	0.0395	0.9444	0.0311	0.958	0.0423	0.9288	0.0467	0.9537	0.0523	0.9921	0.0601	0.9703	0.0618	1.0175	0.13	0.9872	0.0343	0.9236	0.036	0.8885	0.0397	0.959	0.0425	0.9622	0.0677	0.8372	0.0385	0.9484	0.0462	0.9362	0.0435	1.0144
HLA-C*15:02	P	A	0.0441	0.9736		0.0449	0.8964	0.0417	0.9147	0.0576	1.0772	0.0334	0.9103	0.0396	0.7881	0.0342	0.801	0.0384	0.9415	0.0299	0.9603	0.0347	0.9185	0.0317	0.9693	0.0486	1.0114	0.0567	0.9963	0.0603	1.0408	0.1256	1.026	0.0338	0.9301	0.0356	0.888	0.0385	0.9649	0.0358	0.9644	0.0565	0.8498	0.0344	0.9141	0.0436	0.9556	0.0403	1.0251
HLA-C*15:05	P	A	0.0037	0.4967		0.0054	0.2224	0.004	0.2407	0.0055	0.5745	0.0048	0.5276	0.0001	0.0172	0.0005	0.132	0.0009	0.1898	0.0003	0.0622	0.0041	0.6293	0.003	0.4546	0.0043	0.6089	0.0037	0.2609	0.0026	0.3579	0.005	0.2278	0.0007	0.2621	0.0005	0.3242	0.0021	0.4642	0.0064	0.6808	0.0086	0.5165	0.0047	0.7003	0.0033	0.4479	0.0035	0.5705
HLA-C*15:07	P	A	0.0013	0.2411		0.0017	0.0873	0.0015	0.1284	0.0003	0.0453	0.0024	0.356	0	0.0059	0.0003	0.0533	0.0006	0.155	0.0002	0.0531	0.001	0.1371	0.002	0.2127	0.0012	0.28	0.0018	0.1737	0.0011	0.4707	0.0006	0.0539	0.0007	0.2619	0.0003	0.2254	0.0012	0.3098	0.0011	0.2556	0.003	0.2031	0.0017	0.3238	0.0012	0.2858	0.0011	0.3286
HLA-C*16	P	A	0.0037	0.8168		0.0007	0.1056	0.0022	0.7562	0.0023	0.8566	0.0023	0.3473	0	0.0059	0.0002	0.0428	0.0016	0.6922	0.0024	0.9028	0.0007	0.1676	0.001	0.3529	0.006	0.9181	0.0087	0.8727	0.0011	0.4645	0.0006	0.0529	0.0006	0.2328	0.0003	0.2221	0.0029	0.7469	0.0025	0.5779	0.0012	0.2557	0.0014	0.3598	0.0028	0.8168	0.004	0.83
HLA-C*16:02	P	A	0.0037	0.8169		0.0007	0.1056	0.0022	0.7562	0.0023	0.8566	0.0023	0.3473	0	0.0059	0.0002	0.0428	0.0016	0.6922	0.0024	0.9028	0.0007	0.1676	0.001	0.3529	0.006	0.918	0.0087	0.8727	0.0011	0.4645	0.0006	0.0529	0.0006	0.2328	0.0003	0.2221	0.0029	0.7469	0.0025	0.5834	0.0012	0.254	0.0014	0.3598	0.0028	0.8168	0.004	0.8298
HLA-DPA1*01	P	A	0.3608	1.0442		0.4011	0.9689	0.3582	1.0955	0.2674	1.1161	0.2618	0.9794	0.3896	1.0524	0.3835	1.0054	0.3204	0.9292	0.278	0.9404	0.4334	0.9967	0.4458	1.0047	0.3589	1.0761	0.4059	1.0967	0.2591	1.0055	0.3218	1.1321	0.3689	0.9431	0.4195	0.9501	0.326	0.9938	0.3293	0.967	0.4231	0.928	0.4556	1.0496	0.3295	1.0333	0.3209	1.0412
HLA-DPA1*01:03	P	A	0.36	1.0444		0.4001	0.9719	0.3573	1.0915	0.2672	1.1168	0.2617	0.98	0.3882	1.046	0.3834	1.0046	0.3189	0.9348	0.2772	0.9434	0.4324	0.9937	0.4434	1.0119	0.3582	1.0756	0.4049	1.0973	0.2589	1.0056	0.3217	1.1321	0.3687	0.9425	0.4193	0.9502	0.3252	0.9963	0.3286	0.9687	0.4227	0.9278	0.4554	1.0492	0.3286	1.0321	0.32	1.0427
HLA-DPA1*01:04	P	A	0.0011	0.3016		0.0012	0.1815	0.0009	0.6172	0.0002	0.0073	0.0001	0.0018	0.0001	0.0024	0.0001	0.0037	0.0015	0.0252	0.0004	0.0129	0.001	0.5866	0.0024	0.9285	0.0006	0.1733	0.001	0.3081	0.0001	0.0093	0.0001	0.0024	0.0019	0.4077	0.0008	0.3612	0.0007	0.0838	0.0006	0.0324	0.0007	0.1219	0.0061	0.2979	0.0008	0.1928	0.0008	0.211
HLA-DPA1*02	A	P	0.3916	1.012		0.4536	0.9193	0.4196	0.9919	0.2983	1.0466	0.2814	0.9882	0.3926	1.0411	0.3877	0.9876	0.3612	0.8992	0.3153	0.9074	0.4389	0.9883	0.4515	0.9904	0.3973	1.0268	0.4462	1.0573	0.2835	0.9719	0.3657	1.0358	0.3727	0.9326	0.4208	0.9478	0.3459	0.9729	0.3534	0.9285	0.4284	0.9199	0.4617	1.0434	0.3682	1.0005	0.3595	1.0203
HLA-DPA1*02:01	P	A	0.1197	1.0105		0.1538	0.9688	0.1891	0.9574	0.122	0.9971	0.1072	0.9296	0.1537	0.9508	0.1714	1.0415	0.0977	0.9372	0.077	0.9044	0.1101	0.9825	0.0929	0.9463	0.1239	1.0398	0.1431	1.0381	0.1057	0.946	0.0872	0.8953	0.1578	0.9557	0.1671	0.9924	0.1133	0.9949	0.1145	0.9643	0.1118	0.9809	0.1102	1.0058	0.1051	1.0339	0.1099	1.0055
HLA-DPA1*02:02	P	A	0.4889	1.0586		0.3926	1.008	0.3914	0.9968	0.5797	1.0168	0.6114	1.1001	0.4537	0.9473	0.4409	0.9182	0.5411	0.9057	0.6079	0.9055	0.4511	0.9728	0.4556	1.0108	0.479	1.0953	0.4109	1.1567	0.6108	1.0152	0.5472	0.9967	0.4696	0.9413	0.4121	0.9851	0.541	1.0703	0.5321	0.9692	0.4598	0.986	0.4281	1.0053	0.5268	1.0487	0.5309	1.0629
HLA-DPA1*04	P	A	0.0308	0.8124		0.0526	0.8081	0.0613	0.8354	0.0308	0.6816	0.0196	0.6075	0.003	0.7137	0.0043	0.6426	0.0408	0.8416	0.0377	0.7322	0.0055	0.5634	0.0056	0.6741	0.0385	0.7859	0.0403	0.8368	0.0244	0.6255	0.0438	0.8754	0.0038	0.2804	0.0014	0.0777	0.02	0.7304	0.0243	0.8086	0.0052	0.3457	0.0062	0.5653	0.0387	0.8048	0.0387	0.8603
HLA-DPA1*04:01	P	A	0.0308	0.8124		0.0526	0.8081	0.0613	0.8354	0.0308	0.6816	0.0196	0.6075	0.003	0.7137	0.0043	0.6426	0.0408	0.8416	0.0377	0.7322	0.0055	0.5634	0.0056	0.6741	0.0385	0.7859	0.0403	0.8368	0.0244	0.6255	0.0438	0.8754	0.0038	0.2804	0.0014	0.0777	0.02	0.7303	0.0243	0.8086	0.0052	0.3457	0.0062	0.5653	0.0387	0.8048	0.0387	0.8603
HLA-DPB1*01	P	A	0.0121	0.8786		0.0241	0.7834	0.0214	0.8787	0.0788	1.4361	0.0799	1.5111	0.0071	0.3834	0.0096	0.3522	0.0051	0.5435	0.006	0.4431	0.0017	0.5971	0.0005	0.0161	0.0157	0.9099	0.0215	0.8636	0.0602	0.6125	0.0736	0.5437	0.0014	0.259	0.0005	0.0183	0.0006	0.0372	0.0006	0.0231	0.0009	0.1119	0.0009	0.4089	0.0099	0.8096	0.0091	0.7727
HLA-DPB1*01:01	P	A	0.0121	0.8785		0.0241	0.7833	0.0214	0.8786	0.0788	1.4361	0.0799	1.5111	0.0071	0.3834	0.0096	0.3521	0.0051	0.5435	0.006	0.4429	0.0017	0.5968	0.0005	0.016	0.0157	0.9098	0.0215	0.8636	0.0602	0.6126	0.0736	0.5437	0.0014	0.2589	0.0005	0.018	0.0006	0.0372	0.0006	0.0221	0.0009	0.1117	0.0009	0.4088	0.0099	0.8105	0.0091	0.7722
HLA-DPB1*02	P	A	0.2436	0.9546		0.1983	0.9409	0.1854	0.9297	0.1821	0.9864	0.2086	0.8888	0.3264	0.9401	0.2913	1.0649	0.2112	0.9178	0.2364	0.7922	0.3466	0.9459	0.3268	0.8675	0.2238	0.9487	0.2151	0.9517	0.179	0.992	0.2521	1.0312	0.2913	0.9095	0.3101	0.9632	0.2615	0.8933	0.2701	0.8952	0.3322	0.9195	0.3727	0.9788	0.2156	0.9509	0.2077	0.9403
HLA-DPB1*02:01	P	A	0.1865	0.9684		0.134	0.8909	0.1236	0.9101	0.1365	0.9922	0.1462	0.8984	0.3061	0.9568	0.2664	0.9921	0.1407	0.9162	0.1339	0.7671	0.3122	0.9728	0.3009	0.8931	0.1599	0.9363	0.1632	0.9465	0.1254	0.9626	0.2128	1.0807	0.2605	0.9293	0.2819	0.939	0.2105	0.9162	0.1996	0.9218	0.2932	0.9216	0.3314	0.9744	0.1481	0.9533	0.1428	0.937
HLA-DPB1*02:02	P	A	0.0575	0.923		0.0648	1.0132	0.0621	0.8992	0.0459	0.9228	0.0628	0.9866	0.0204	0.933	0.0252	0.8946	0.0707	0.9273	0.1029	0.82	0.0346	0.9324	0.0261	0.8891	0.0643	0.9467	0.0524	0.9004	0.0542	0.8283	0.0398	0.6481	0.031	0.9668	0.0283	0.916	0.0514	0.8985	0.0708	0.8963	0.0394	0.9393	0.0417	0.9048	0.0682	0.921	0.0654	0.9245
HLA-DPB1*03	P	A	0.0588	0.8892		0.0798	0.8957	0.083	0.9041	0.0659	0.8401	0.0394	1.0926	0.0423	0.9122	0.0446	0.7657	0.0719	0.8745	0.0537	0.7098	0.042	0.8864	0.0474	1.016	0.0641	0.8669	0.0648	0.873	0.0443	0.8022	0.0492	1.2307	0.0751	0.9238	0.0627	1.0658	0.041	0.9196	0.0439	0.8639	0.0472	0.9162	0.0432	0.951	0.062	0.8855	0.0622	0.8811
HLA-DPB1*03:01	P	A	0.0588	0.8892		0.0798	0.8957	0.083	0.9042	0.0659	0.84	0.0394	1.0926	0.0423	0.9121	0.0446	0.7657	0.0719	0.8745	0.0537	0.7098	0.042	0.8864	0.0474	1.016	0.0641	0.8669	0.0648	0.873	0.0443	0.8017	0.0489	1.2372	0.0751	0.9239	0.0627	1.0658	0.041	0.9196	0.0439	0.8638	0.0472	0.9162	0.0432	0.951	0.0621	0.8854	0.0623	0.8809
HLA-DPB1*04	P	A	0.1416	0.953		0.1815	0.8994	0.1538	0.9188	0.0944	0.973	0.09	0.8783	0.0852	0.9368	0.1115	0.9915	0.0957	0.8537	0.0838	0.8359	0.1194	0.8796	0.1393	0.8596	0.1571	0.9943	0.1973	0.9891	0.1055	0.8729	0.0926	0.7537	0.1052	0.8761	0.1292	0.934	0.1262	0.9147	0.1226	0.8806	0.1298	0.932	0.1235	0.9428	0.1349	0.9425	0.1412	0.9547
HLA-DPB1*04:01	P	A	0.0994	0.9312		0.1292	0.8176	0.1257	0.9062	0.0726	0.9112	0.0659	0.8073	0.0142	0.4494	0.0092	0.2208	0.0757	0.7978	0.0674	0.7977	0.0414	0.752	0.0483	0.7387	0.1292	0.9563	0.1629	0.9676	0.0699	0.7757	0.0723	0.7258	0.0135	0.2655	0.0126	0.2826	0.0766	0.8488	0.0699	0.837	0.0444	0.8002	0.0428	0.8112	0.1109	0.9244	0.1132	0.9282
HLA-DPB1*04:02	P	A	0.0427	0.9929		0.0527	0.9668	0.0284	0.9743	0.022	0.9413	0.0244	0.9331	0.0711	0.9822	0.1026	1.0723	0.0202	0.8938	0.0169	0.891	0.0782	0.9883	0.0912	0.9576	0.0283	0.9663	0.0349	0.9547	0.0361	1.0225	0.0207	0.8736	0.0919	0.9855	0.1167	1.0209	0.05	0.9705	0.053	0.9625	0.0859	1.0042	0.081	1.0116	0.0247	0.9612	0.0285	0.9654
HLA-DPB1*05	P	A	0.3573	0.9977		0.2443	0.9073	0.2331	0.8889	0.3906	0.9473	0.4272	0.9002	0.3939	0.8848	0.3707	0.9293	0.4066	0.827	0.4348	0.8922	0.3648	0.9687	0.3773	0.9653	0.3374	1.0361	0.2835	1.0825	0.3852	1.0171	0.28	0.9829	0.3769	0.934	0.3423	0.981	0.4126	1.0001	0.3961	0.9434	0.3619	0.9946	0.3312	0.9886	0.3879	0.9673	0.3878	0.9917
HLA-DPB1*05:01	P	A	0.3573	0.9977		0.2443	0.9073	0.2331	0.8889	0.3907	0.9473	0.4272	0.9001	0.3939	0.8848	0.3707	0.9293	0.4066	0.827	0.4348	0.8922	0.3648	0.9687	0.3773	0.9653	0.3374	1.0361	0.2835	1.0825	0.3852	1.0171	0.28	0.983	0.377	0.9341	0.3423	0.9811	0.4126	1.0001	0.3962	0.9436	0.3619	0.9946	0.3312	0.9886	0.3879	0.9672	0.3878	0.9916
HLA-DPB1*09	P	A	0.0292	0.9211		0.0119	0.7531	0.0204	0.8114	0.0192	1.1169	0.0156	0.8477	0.1035	0.917	0.1326	1.0243	0.0149	0.8642	0.0137	0.7902	0.0306	0.8959	0.0289	0.9392	0.0282	0.8671	0.0331	0.8465	0.0361	0.9106	0.0322	0.8772	0.1218	0.9817	0.1082	0.9842	0.0112	0.7637	0.014	0.834	0.0316	0.9467	0.0373	0.9022	0.02	0.9406	0.0211	0.9089
HLA-DPB1*09:01	P	A	0.0292	0.9207		0.0119	0.7524	0.0204	0.8112	0.0192	1.1169	0.0156	0.8477	0.1035	0.917	0.1326	1.0243	0.0149	0.864	0.0137	0.7902	0.0306	0.896	0.0289	0.9392	0.0282	0.8671	0.0331	0.8466	0.0361	0.9104	0.0322	0.8772	0.1217	0.982	0.1082	0.9844	0.0112	0.7625	0.014	0.8335	0.0316	0.9465	0.0373	0.9022	0.02	0.9412	0.0212	0.9057
HLA-DPB1*10	P	A	0.0005	0.1257		0.0005	0.0097	0.0004	0.0066	0.0003	0.0054	0.0004	0.0054	0.0001	0.0088	0.0003	0.0671	0.0004	0.0056	0.0004	0.0074	0.0004	0.0766	0.0002	0.0129	0.0005	0.0295	0.0006	0.0891	0.0012	0.0182	0.0008	0.0036	0.0004	0.0151	0.0005	0.0232	0.0004	0.0267	0.0003	0.0236	0.0005	0.2219	0.0004	0.1225	0.0007	0.2711	0.0006	0.2085
HLA-DPB1*100	P	A	0.0006	0.1175		0.0006	0.0089	0.0005	0.0069	0.0003	0.0048	0.0003	0.0045	0.0002	0.0096	0.0003	0.0646	0.0003	0.0025	0.0004	0.0074	0.0003	0.0717	0.0002	0.0117	0.0006	0.0236	0.0007	0.0856	0.0006	0.0171	0.0005	0.0037	0.0003	0.0189	0.0002	0.0118	0.0003	0.0278	0.0005	0.0363	0.0008	0.1799	0.0004	0.1112	0.0007	0.2568	0.0007	0.1813
HLA-DPB1*10001	P	A	0.0007	0.1132		0.0016	0.1381	0.0006	0.009	0.0003	0.0048	0.0003	0.0044	0.0002	0.0095	0.0003	0.0646	0.0003	0.003	0.0004	0.0074	0.0003	0.0852	0.0002	0.0119	0.0008	0.0594	0.0008	0.0889	0.0006	0.0171	0.0005	0.0037	0.0004	0.0196	0.0002	0.011	0.0004	0.0276	0.0003	0.0196	0.0007	0.1642	0.0005	0.1067	0.0009	0.2168	0.0008	0.1493
HLA-DPB1*10:01	P	A	0.0007	0.0949		0.0006	0.0094	0.0005	0.0073	0.0004	0.0055	0.0004	0.0076	0.0002	0.0083	0.0003	0.056	0.0013	0.007	0.0006	0.0077	0.0004	0.0723	0.0004	0.0537	0.0009	0.0183	0.0007	0.079	0.0014	0.0091	0.0013	0.0069	0.0006	0.0149	0.0004	0.0097	0.0009	0.0184	0.0005	0.0172	0.001	0.1621	0.0005	0.0989	0.0009	0.2054	0.0007	0.1694
HLA-DPB1*13	P	A	0.0773	0.8975		0.1461	0.8951	0.1808	0.9415	0.0806	0.8472	0.0662	0.774	0.0202	0.9245	0.0164	0.8513	0.0911	0.8801	0.0714	0.7454	0.0596	0.8732	0.0555	0.9096	0.0891	0.8763	0.0891	0.8997	0.0652	0.8006	0.0388	0.7534	0.0184	0.8242	0.0152	0.8878	0.0423	0.837	0.048	0.9339	0.0557	0.9503	0.0511	0.9439	0.0838	0.8726	0.084	0.8745
HLA-DPB1*13:01	P	A	0.0773	0.8974		0.1461	0.8951	0.1808	0.9415	0.0806	0.8472	0.0662	0.774	0.0202	0.9245	0.0164	0.8513	0.0911	0.88	0.0714	0.7454	0.0596	0.8732	0.0555	0.9096	0.0892	0.8763	0.0891	0.8996	0.0652	0.8005	0.0389	0.7532	0.0184	0.8238	0.0152	0.8879	0.0423	0.8369	0.048	0.934	0.0557	0.9503	0.0511	0.9438	0.0838	0.8726	0.084	0.8745
HLA-DPB1*14	P	A	0.0228	0.8587		0.0274	0.8936	0.03	0.8443	0.0318	0.895	0.0303	0.8886	0.0112	0.812	0.0195	0.9055	0.024	0.9685	0.0248	0.8821	0.0125	0.783	0.0091	0.7083	0.027	0.8267	0.029	0.7938	0.0211	0.8	0.0121	0.7942	0.0047	0.7321	0.0208	0.9124	0.0238	0.9457	0.0201	0.8771	0.0157	0.7935	0.0115	0.7945	0.0226	0.8977	0.0229	0.896
HLA-DPB1*14:01	P	A	0.0228	0.8587		0.0273	0.8962	0.03	0.8442	0.0318	0.8951	0.0303	0.8883	0.0111	0.8182	0.0195	0.9055	0.024	0.9686	0.0248	0.8821	0.0125	0.783	0.0091	0.7083	0.027	0.8267	0.029	0.7938	0.0211	0.8	0.0121	0.7942	0.0047	0.7321	0.0208	0.9124	0.0238	0.9457	0.0201	0.8771	0.0157	0.7933	0.0115	0.7944	0.0226	0.8972	0.0229	0.8959
HLA-DPB1*15	P	A	0.0005	0.1448		0.0004	0.0084	0.0004	0.0067	0.0003	0.005	0.0003	0.0044	0.0001	0.0081	0.0003	0.0567	0.0002	0.0022	0.0004	0.0074	0.0003	0.0903	0.0002	0.0113	0.0004	0.026	0.0005	0.1096	0.0008	0.0434	0.0005	0.0043	0.0002	0.0208	0.0001	0.0126	0.0003	0.027	0.0003	0.0214	0.0005	0.2304	0.0004	0.122	0.0007	0.2839	0.0006	0.216
HLA-DPB1*15:01	P	A	0.0005	0.1441		0.0004	0.0083	0.0004	0.0067	0.0003	0.0046	0.0003	0.0043	0.0001	0.0081	0.0003	0.0567	0.0002	0.0022	0.0004	0.0074	0.0003	0.0903	0.0002	0.0113	0.0004	0.026	0.0005	0.1086	0.0008	0.0434	0.0005	0.0043	0.0002	0.0208	0.0001	0.0126	0.0003	0.027	0.0003	0.0214	0.0005	0.2304	0.0004	0.122	0.0007	0.2845	0.0006	0.2131
HLA-DPB1*16	P	A	0.0015	0.2978		0.0024	0.3203	0.0008	0.0111	0.0007	0.025	0.0005	0.0042	0.0004	0.0083	0.0006	0.0463	0.0004	0.0092	0.0021	0.1293	0.0006	0.1235	0.0014	0.3415	0.0019	0.3377	0.0028	0.4588	0.0024	0.0337	0.0032	0.0159	0.0005	0.0125	0.0004	0.0126	0.0013	0.3123	0.0012	0.1393	0.0015	0.2968	0.0009	0.1458	0.0012	0.2167	0.0014	0.3042
HLA-DPB1*16:01	P	A	0.0015	0.2976		0.0024	0.3203	0.0008	0.0111	0.0007	0.025	0.0005	0.0042	0.0004	0.0086	0.0006	0.0468	0.0004	0.0092	0.0021	0.1293	0.0006	0.1235	0.0014	0.3415	0.0019	0.3377	0.0028	0.4588	0.0024	0.0337	0.0032	0.0159	0.0005	0.0125	0.0004	0.0126	0.0013	0.3123	0.0012	0.1393	0.0015	0.2968	0.0009	0.1458	0.0012	0.2166	0.0015	0.3024
HLA-DPB1*17	P	A	0.015	0.9569		0.0177	0.9305	0.0141	0.9275	0.0124	0.9448	0.0094	0.9249	0.0002	0.0084	0.0003	0.0542	0.017	0.9658	0.0139	0.9378	0.0168	1.0019	0.0124	0.9581	0.0091	0.9224	0.0119	0.9562	0.0092	0.8422	0.0204	0.9209	0.0017	0.809	0.0029	0.941	0.0454	1.0254	0.053	0.9498	0.0194	0.9481	0.0179	0.944	0.012	0.9218	0.0133	0.9393
HLA-DPB1*17:01	P	A	0.015	0.9577		0.0176	0.9339	0.014	0.932	0.0122	0.9653	0.0092	0.9494	0.0002	0.0084	0.0003	0.0542	0.017	0.9661	0.0139	0.941	0.0168	1.0008	0.0124	0.9568	0.0091	0.9224	0.0119	0.9549	0.0092	0.8421	0.0204	0.9209	0.0017	0.8106	0.0029	0.9418	0.0459	1.0257	0.0529	0.9504	0.0194	0.947	0.0178	0.9493	0.012	0.9213	0.0133	0.9395
HLA-DPB1*19	P	A	0.0088	0.947		0.0037	0.8866	0.0042	0.9145	0.0062	0.9546	0.0095	0.922	0.0088	0.9771	0.0038	0.9349	0.0075	0.9668	0.0125	0.954	0.0053	0.9468	0.0014	0.7173	0.0083	0.9429	0.008	0.9381	0.004	0.8418	0.0099	0.9279	0.0016	0.863	0.0056	0.9726	0.0144	0.9635	0.0104	0.9622	0.0052	0.9355	0.0044	0.9249	0.0113	0.946	0.0132	0.9559
HLA-DPB1*19:01	P	A	0.0088	0.9469		0.0037	0.8863	0.0042	0.914	0.0062	0.9546	0.0095	0.922	0.0088	0.9768	0.0038	0.9349	0.0075	0.9668	0.0125	0.954	0.0053	0.9468	0.0014	0.7173	0.0083	0.9435	0.008	0.9381	0.004	0.8418	0.0099	0.9279	0.0016	0.8683	0.0056	0.9726	0.0144	0.9635	0.0105	0.9607	0.0052	0.9355	0.0044	0.9249	0.0114	0.946	0.0132	0.9558
HLA-DPB1*21	P	A	0.0194	0.8943		0.0383	0.9181	0.0345	0.7994	0.0319	0.9452	0.0152	0.9404	0.0003	0.007	0.0004	0.0395	0.0522	0.8428	0.046	0.8568	0.0011	0.3896	0.0007	0.0688	0.0227	0.8558	0.0187	0.8497	0.0188	0.906	0.0101	0.9392	0.0005	0.019	0.0007	0.0338	0.0181	0.8835	0.0183	0.884	0.0012	0.3445	0.0005	0.0948	0.0275	0.9153	0.0227	0.939
HLA-DPB1*21:01	P	A	0.0194	0.8942		0.0383	0.918	0.0345	0.7993	0.0319	0.9449	0.0152	0.9398	0.0003	0.007	0.0004	0.0395	0.0522	0.8428	0.046	0.8566	0.0011	0.3887	0.0007	0.0688	0.0227	0.8556	0.0187	0.8495	0.0187	0.9059	0.0101	0.9392	0.0005	0.0192	0.0007	0.0342	0.0181	0.8833	0.0183	0.8812	0.0012	0.3426	0.0005	0.0946	0.0275	0.9152	0.0227	0.9402
HLA-DPB1*26	P	A	0.0067	0.7271		0.0099	0.5151	0.0118	0.75	0.0019	0.073	0.0032	0.1108	0.0006	0.0243	0.0007	0.0588	0.0018	0.2059	0.0041	0.3414	0.0008	0.0925	0.0007	0.0286	0.0089	0.8053	0.0164	0.8511	0.0074	0.5409	0.0021	0.0075	0.0013	0.266	0.001	0.1068	0.0021	0.5542	0.0021	0.5199	0.0013	0.152	0.001	0.0902	0.0073	0.6763	0.0061	0.6925
HLA-DPB1*26:01	P	A	0.0067	0.7267		0.0099	0.5142	0.0118	0.7505	0.0019	0.073	0.0032	0.1108	0.0006	0.0243	0.0007	0.0588	0.0018	0.2059	0.0041	0.3414	0.0008	0.0925	0.0007	0.0286	0.0089	0.8037	0.0164	0.8505	0.0074	0.5409	0.0021	0.0075	0.0013	0.2616	0.001	0.1068	0.0021	0.5542	0.0021	0.5198	0.0013	0.1519	0.001	0.09	0.0073	0.6763	0.0062	0.6919
HLA-DPB1*28	P	A	0.0074	0.9556		0.0168	1.0408	0.028	0.9196	0.004	0.8754	0.0059	0.9082	0.0001	0.008	0.0002	0.048	0.0012	0.7802	0.0006	0.01	0.0004	0.0935	0.0003	0.0125	0.0086	0.9476	0.0117	0.9705	0.0028	0.7028	0.0195	0.9451	0.0002	0.0165	0.0002	0.0116	0.0015	0.6979	0.0005	0.0487	0.0007	0.1943	0.0072	0.9085	0.0096	0.9558	0.0103	1.0141
HLA-DPB1*28:01	P	A	0.0074	0.9556		0.0168	1.0408	0.028	0.9196	0.004	0.8754	0.0059	0.9082	0.0001	0.008	0.0002	0.048	0.0012	0.7802	0.0006	0.01	0.0004	0.0957	0.0003	0.0134	0.0086	0.9476	0.0117	0.9705	0.0028	0.7025	0.0195	0.9451	0.0002	0.0165	0.0002	0.0116	0.0015	0.6979	0.0005	0.0487	0.0007	0.1943	0.0072	0.9085	0.0097	0.9557	0.0103	1.0141
HLA-DPB1*31	P	A	0.0006	0.1256		0.001	0.0235	0.0007	0.0155	0.0002	0.005	0.0003	0.0041	0.0001	0.0077	0.0002	0.0467	0.0002	0.0021	0.0004	0.0068	0.0003	0.1157	0.0002	0.0104	0.0004	0.0259	0.0006	0.1065	0.0008	0.0128	0.0007	0.0047	0.0002	0.0177	0.0001	0.0123	0.0004	0.0227	0.0003	0.0172	0.0006	0.2087	0.0007	0.0653	0.0008	0.2459	0.0007	0.1795
HLA-DPB1*31:01	P	A	0.0006	0.1224		0.0009	0.0134	0.0009	0.0298	0.0002	0.005	0.0003	0.0041	0.0001	0.0078	0.0002	0.0467	0.0002	0.0021	0.0004	0.0068	0.0003	0.1156	0.0002	0.0105	0.0005	0.0327	0.0006	0.0924	0.0008	0.0155	0.0006	0.0044	0.0002	0.0177	0.0001	0.0123	0.0005	0.019	0.0003	0.0161	0.0006	0.2047	0.0006	0.1556	0.0008	0.2289	0.0008	0.1647
HLA-DQA1*01	P	A	0.3991	1.0175		0.4286	0.9682	0.4643	0.9799	0.3929	1.0973	0.4072	1.179	0.4658	1.0374	0.4628	1.1883	0.344	0.9528	0.359	0.9815	0.428	0.9959	0.4519	0.9866	0.4168	1.0047	0.4208	1.0156	0.4384	1.048	0.4885	0.8811	0.499	1.0994	0.4794	0.9306	0.304	1.0285	0.3179	0.9571	0.4327	0.9946	0.4363	0.9838	0.3668	1.0268	0.3721	1.0147
HLA-DQA1*01:01	P	A	0.1279	0.9988		0.1932	1.0387	0.2175	0.9807	0.1186	0.999	0.1175	1.0359	0.0936	0.9822	0.0903	1.0356	0.1074	0.9439	0.123	0.8918	0.1408	0.9471	0.1626	0.9273	0.1351	0.9829	0.1548	0.9981	0.1298	1.0406	0.1429	0.823	0.1011	1.0662	0.1292	1.0142	0.084	0.9537	0.0747	0.9645	0.1477	0.9693	0.139	1.0081	0.1092	1.0058	0.1111	1.014
HLA-DQA1*01:02	P	A	0.1738	0.9963		0.1944	1.0105	0.2019	0.9991	0.1827	1.0719	0.223	1.0615	0.1761	1.0443	0.175	1.0771	0.1619	0.9483	0.1588	0.9768	0.1831	1.0133	0.1765	1.0009	0.1947	0.9881	0.1611	0.9764	0.215	0.991	0.2485	0.8679	0.1823	1.0405	0.1538	0.9346	0.1278	1.015	0.1416	0.9807	0.1649	0.9983	0.1761	0.9971	0.1741	0.9938	0.1738	0.998
HLA-DQA1*01:03	P	A	0.0974	1.0109		0.0399	0.9158	0.0449	0.915	0.0943	1.0557	0.0668	0.9036	0.196	0.9987	0.198	1.0838	0.0748	0.9704	0.078	1.0046	0.1063	1.0359	0.1128	0.9858	0.0867	1.0027	0.1047	1.0171	0.0925	0.9675	0.0965	0.89	0.2156	1.0644	0.1965	0.9599	0.0925	0.9821	0.1016	1.0295	0.1201	1.0024	0.1211	0.9422	0.0832	0.9984	0.0871	0.9939
HLA-DQA1*02	P	A	0.0562	1.0366		0.0929	0.9741	0.0833	1.0312	0.0454	0.933	0.0471	0.9503	0.0022	0.9958	0.0003	0.1502	0.0513	1.032	0.0423	0.9493	0.0735	0.984	0.0587	0.9921	0.0579	1.0295	0.0731	1.0591	0.046	1.0026	0.0577	0.9388	0	0.0034	0.0027	0.9958	0.0918	1.0589	0.0909	1.0289	0.0677	1.0414	0.0661	1.0007	0.0413	1.0239	0.0432	1.0538
HLA-DQA1*02:01	P	A	0.0562	1.0366		0.0929	0.9741	0.0833	1.0312	0.0454	0.933	0.0471	0.9503	0.0022	0.9958	0.0003	0.1502	0.0513	1.032	0.0423	0.9493	0.0735	0.984	0.0587	0.9921	0.0579	1.0295	0.0731	1.0591	0.046	1.0026	0.0577	0.9388	0	0.0034	0.0027	0.9958	0.0918	1.0589	0.0909	1.0289	0.0677	1.0414	0.0661	1.0007	0.0413	1.0239	0.0432	1.0538
HLA-DQA1*03	P	A	0.2716	1.0311		0.2122	0.9575	0.2031	1.071	0.2588	1.0569	0.3115	1.2594	0.4223	1.032	0.4104	1.1522	0.2835	0.8722	0.3144	0.9588	0.3283	0.9881	0.3247	0.9907	0.2265	1.0596	0.22	1.0084	0.2623	1.0265	0.2115	0.847	0.3893	1.0402	0.3988	0.9739	0.3294	1.0369	0.3189	0.9963	0.3084	0.9532	0.3186	1.0026	0.2567	1.0448	0.2607	1.0361
HLA-DQA1*03:01	P	A	0.2716	1.0312		0.2122	0.9575	0.2031	1.071	0.2588	1.0569	0.3115	1.2594	0.4223	1.032	0.4104	1.1522	0.2835	0.8722	0.3144	0.9588	0.3284	0.9881	0.3247	0.9907	0.2264	1.0597	0.22	1.0084	0.2623	1.0265	0.2115	0.847	0.3893	1.0403	0.3988	0.974	0.329	1.0387	0.3189	0.9964	0.3084	0.9532	0.3186	1.0026	0.2567	1.0448	0.2608	1.0361
HLA-DQA1*04	P	A	0.0108	0.977		0.0023	0.9825	0.0039	0.9921	0.0137	0.9224	0.0118	0.9871	0.0324	0.9633	0.0268	1.0969	0.0075	0.9675	0.0103	0.9625	0.0224	0.9437	0.016	0.9737	0.0085	0.9735	0.0067	0.9706	0.0067	0.9907	0	0	0.0176	0.9714	0.0273	0.9718	0.0047	0.9577	0.006	0.9729	0.0178	0.9812	0.0196	0.9761	0.0098	0.9764	0.0088	0.974
HLA-DQA1*04:01	P	A	0.0108	0.977		0.0023	0.9825	0.0039	0.9921	0.0137	0.9224	0.0118	0.9871	0.0324	0.9633	0.0268	1.0969	0.0075	0.9675	0.0103	0.9625	0.0224	0.9434	0.016	0.9738	0.0085	0.9736	0.0067	0.9705	0.0067	0.9909	0	0	0.0176	0.972	0.0273	0.9718	0.0047	0.9577	0.006	0.9728	0.0178	0.9812	0.0196	0.9761	0.0098	0.9763	0.0088	0.9739
HLA-DQA1*05	P	A	0.1546	1.0101		0.1168	0.8733	0.1239	1.0074	0.1465	0.9997	0.1372	1.0764	0.0665	1.0415	0.0744	0.8898	0.1706	0.9357	0.149	0.9971	0.1147	1.0248	0.1134	0.9572	0.1645	1.0189	0.1551	1.0094	0.1334	0.9697	0.1269	1.0123	0.0803	0.9478	0.078	0.9675	0.1643	0.9306	0.1696	1.0192	0.1274	1.0058	0.1225	0.9961	0.1779	1.0252	0.1795	1.0071
HLA-DQA1*05:01	P	A	0.1546	1.0101		0.1168	0.8733	0.1239	1.0074	0.1465	0.9997	0.1372	1.0764	0.0665	1.0415	0.0744	0.8898	0.1706	0.9357	0.149	0.9971	0.1147	1.0247	0.1134	0.9572	0.1645	1.019	0.1551	1.0094	0.1334	0.9697	0.1269	1.0123	0.0803	0.9478	0.078	0.9675	0.1643	0.9306	0.1696	1.0192	0.1274	1.0058	0.1225	0.9961	0.178	1.0252	0.1795	1.007
HLA-DQA1*06	P	A	0.1087	1.067		0.1484	0.9835	0.1215	1.0073	0.1525	0.9408	0.0853	1.0575	0.011	0.9768	0.0271	0.9533	0.1431	1.154	0.1272	1.0698	0.0388	0.9866	0.0353	1.0856	0.1267	1.0766	0.125	1.0742	0.1141	0.9525	0.116	0.8632	0.0139	1.1679	0.0137	0.9839	0.1083	0.9751	0.0968	0.9624	0.0465	0.9672	0.0377	1.0051	0.1481	1.0691	0.1363	1.0645
HLA-DQA1*06:01	P	A	0.1087	1.0671		0.1484	0.9835	0.1215	1.0073	0.1525	0.9408	0.0853	1.0575	0.011	0.9768	0.0271	0.9533	0.1431	1.154	0.1272	1.0698	0.0388	0.9866	0.0353	1.0856	0.1267	1.0766	0.125	1.0744	0.1141	0.9525	0.116	0.8632	0.0139	1.1679	0.0137	0.9839	0.1083	0.9751	0.0968	0.9624	0.0465	0.9672	0.0377	1.0051	0.1481	1.0691	0.1363	1.0645
HLA-DQB1*02	P	A	0.1079	0.9761		0.1385	0.9829	0.1229	0.988	0.0823	0.9649	0.091	1.012	0.0049	0.8837	0.0019	0.2804	0.1236	0.9062	0.1052	0.9768	0.0813	0.9904	0.077	0.9963	0.1247	0.9396	0.129	0.9389	0.0768	0.9498	0.0782	0.8967	0.0007	0.0944	0.0032	0.8437	0.1233	1.0485	0.136	0.9773	0.0811	1.0293	0.0848	1.026	0.115	0.9646	0.1169	0.9677
HLA-DQB1*02:01	P	A	0.1079	0.9761		0.1385	0.9829	0.1229	0.988	0.0822	0.9661	0.0909	1.0128	0.0049	0.8837	0.0019	0.2804	0.1236	0.9062	0.1052	0.9768	0.0813	0.9904	0.077	0.9963	0.1247	0.9396	0.129	0.939	0.0768	0.9498	0.0782	0.8967	0.0007	0.0944	0.0032	0.8437	0.1233	1.0485	0.136	0.9773	0.0811	1.0293	0.0848	1.026	0.115	0.9646	0.1169	0.9677
HLA-DQB1*03	P	A	0.4452	0.9626		0.4271	0.9389	0.401	0.9019	0.4804	0.9737	0.4559	1.0344	0.3596	1.07	0.3356	1.0431	0.5093	0.9291	0.4855	0.9801	0.377	1.0015	0.3577	0.9686	0.4371	0.9128	0.4446	0.9366	0.441	1.0013	0.4263	0.8471	0.3426	1.1068	0.3438	0.8949	0.5235	0.9725	0.509	0.9252	0.3801	0.9755	0.3758	1.0289	0.4893	0.9394	0.4782	0.9594
HLA-DQB1*03:01	P	A	0.2264	0.9489		0.2284	0.8614	0.2219	0.9216	0.2826	0.935	0.1936	1.0791	0.0851	0.9759	0.1216	0.8808	0.2706	0.993	0.2304	0.9703	0.1432	0.9835	0.1371	0.9836	0.2441	0.9098	0.24	0.8953	0.23	0.9253	0.2292	0.6673	0.1084	0.9061	0.1055	0.8734	0.2474	0.9008	0.23	0.9419	0.1605	1.0158	0.1412	0.9376	0.274	0.9461	0.2632	0.9551
HLA-DQB1*03:02	P	A	0.0819	0.9588		0.0743	0.8461	0.0615	0.9364	0.0726	0.9239	0.0644	0.8962	0.0838	0.8915	0.0713	0.9514	0.0658	0.8799	0.0731	1.0005	0.117	0.9994	0.1066	1.0001	0.0725	0.9265	0.0822	0.9177	0.0722	0.9392	0.0765	0.8441	0.0806	1.0162	0.0833	1.0048	0.0724	0.9076	0.0755	0.9639	0.1133	1.0404	0.1244	1.018	0.0763	0.9569	0.0729	0.9491
HLA-DQB1*03:03	P	A	0.1378	0.9911		0.1259	0.9741	0.1185	0.9776	0.1302	1.0308	0.1981	1.1148	0.1908	1.0128	0.1449	1.047	0.173	0.9131	0.1835	1.0753	0.1177	1.0031	0.1153	0.9803	0.1216	0.9875	0.1232	0.9505	0.139	0.9895	0.1207	0.8183	0.1537	1.1061	0.155	1.0184	0.2057	1.011	0.2057	0.9374	0.1065	0.9836	0.111	1.0042	0.1398	0.9931	0.1432	0.9874
HLA-DQB1*04	P	A	0.0754	1.0123		0.037	1.0211	0.0495	1.0702	0.0796	1.0022	0.0766	1.0819	0.1732	0.9719	0.2056	1.1127	0.0596	1.0096	0.076	1.0305	0.1184	0.9744	0.1165	1.0267	0.0599	1.0083	0.0516	0.9946	0.073	1.0524	0.0389	0.9494	0.164	0.9832	0.179	0.8748	0.0641	0.9965	0.0509	1.0013	0.1085	1.0098	0.1066	1.0205	0.0629	0.9694	0.0654	0.9808
HLA-DQB1*04:01	P	A	0.0553	0.9611		0.0304	0.9962	0.0405	1.018	0.0576	0.8909	0.051	1.1423	0.1216	0.9136	0.1529	0.9944	0.0503	0.909	0.0576	0.978	0.0818	0.9467	0.0836	0.8822	0.0449	0.9813	0.0359	0.9566	0.0539	0.9802	0.0376	0.9175	0.1241	0.9485	0.1263	0.8313	0.0533	0.9579	0.0399	0.9247	0.078	0.9719	0.0672	0.9067	0.0471	0.9484	0.0491	0.9595
HLA-DQB1*04:02	P	A	0.0207	0.8759		0.0067	0.792	0.0087	0.755	0.0245	0.875	0.0257	0.8898	0.0516	0.8861	0.0539	0.9503	0.0094	0.8109	0.0191	0.7632	0.0374	0.8746	0.0336	0.9548	0.0155	0.8595	0.0161	0.8787	0.0194	0.9674	0.0013	0.04	0.04	0.7911	0.0527	0.9219	0.0118	0.8126	0.0123	0.8502	0.0306	0.8353	0.0399	0.8962	0.0163	0.8764	0.017	0.8678
HLA-DQB1*05	P	A	0.1922	1.0019		0.3199	0.9843	0.349	1.0072	0.2221	1.1158	0.244	1.2533	0.1052	0.9503	0.1014	0.9958	0.1739	0.8969	0.1998	0.932	0.1509	0.9405	0.1788	0.9269	0.2298	0.9629	0.2248	0.9896	0.2668	1.0866	0.2965	1.1121	0.1219	0.9956	0.1423	0.9514	0.111	0.9224	0.1015	0.9317	0.1653	0.9372	0.1492	0.9821	0.1864	1.0108	0.1836	1.0124
HLA-DQB1*05:01	P	A	0.0615	1.0004		0.1193	1.0903	0.1279	0.9838	0.045	0.8962	0.0538	1.1543	0.0543	1.107	0.0452	1.0163	0.0368	0.9405	0.0281	0.9209	0.083	0.9863	0.0933	0.9752	0.0582	0.9631	0.0762	1.0205	0.0695	1.018	0.087	0.9007	0.0605	0.9824	0.0811	0.9836	0.0328	0.9327	0.036	0.8622	0.0907	0.9777	0.0875	1.0238	0.0453	1.0186	0.0463	0.9633
HLA-DQB1*05:02	P	A	0.0821	0.9719		0.1492	0.9911	0.1694	0.9935	0.1347	1.0765	0.129	1.1363	0.0183	0.854	0.0197	0.7994	0.088	0.8961	0.1154	0.9225	0.0235	0.8163	0.0279	0.9311	0.116	0.9718	0.0871	0.9523	0.1505	0.9869	0.1614	1.0328	0.0312	0.8314	0.0242	0.7859	0.0426	0.8682	0.0311	0.8485	0.0294	0.8376	0.023	0.852	0.096	0.9524	0.0904	0.955
HLA-DQB1*05:03	P	A	0.0487	1.0045		0.0514	0.9389	0.052	0.9776	0.0469	1.0725	0.0614	0.9262	0.0325	0.9651	0.0378	0.9441	0.0492	0.9473	0.0559	0.9258	0.0449	0.9525	0.0584	1.0591	0.0557	0.9776	0.0613	0.9943	0.0417	0.9995	0.0386	0.957	0.0302	1.1493	0.037	1.0347	0.0363	1.0374	0.036	0.9417	0.0443	0.9697	0.0393	1.0187	0.0451	1.0121	0.0476	1.0592
HLA-DQB1*06	P	A	0.1812	0.9592		0.0763	0.842	0.0788	0.8027	0.1452	1.0212	0.1328	0.8989	0.3571	0.9776	0.3596	1.1414	0.1337	0.8513	0.1366	0.9556	0.2757	1	0.2727	1.0001	0.1504	0.9209	0.1512	0.8698	0.1431	0.9398	0.1603	0.798	0.3709	1.0126	0.3317	0.9684	0.1815	0.982	0.208	0.93	0.2656	0.9802	0.2854	0.9553	0.1481	0.8868	0.1577	0.9005
HLA-DQB1*06:01	P	A	0.0866	0.8696		0.037	0.6792	0.0424	0.5993	0.0858	0.9228	0.0696	0.7888	0.186	1.0085	0.1914	1.0643	0.0774	0.7984	0.0818	0.8885	0.0854	1.0119	0.0914	0.9771	0.0765	0.782	0.0762	0.7559	0.0776	0.8927	0.0926	0.8822	0.2003	1.0059	0.1815	0.9192	0.0897	0.9195	0.0916	0.9179	0.0924	0.9484	0.1031	0.9227	0.0817	0.8217	0.085	0.8273
HLA-DQB1*06:02	P	A	0.0426	0.9796		0.0118	0.9218	0.0116	0.9078	0.0397	0.9731	0.0394	1.0826	0.0628	1.0782	0.0695	0.9602	0.0319	0.9406	0.0309	1.0683	0.0704	0.9882	0.0737	0.9726	0.0323	0.9423	0.0277	0.9699	0.0428	0.9362	0.0383	0.948	0.0708	0.9555	0.0573	0.9225	0.0628	0.9324	0.0726	0.979	0.0761	1.0233	0.0689	0.9606	0.0326	0.949	0.0361	0.9895
HLA-DQB1*06:03	P	A	0.0141	0.9953		0.0116	0.9606	0.009	0.9494	0.0065	0.7568	0.0061	0.9634	0.0065	0.9898	0.0044	0.8325	0.0086	0.9689	0.0063	0.8892	0.0187	1.0314	0.0203	0.9614	0.0177	1.0024	0.0271	1.0064	0.0071	0.9337	0.0002	0.0045	0.0071	0.9614	0.0057	0.9519	0.0052	0.9023	0.011	0.908	0.021	1.0151	0.0151	0.9422	0.0093	0.9516	0.0101	1.0502
HLA-DQB1*06:04	P	A	0.0171	0.9948		0.0034	0.9613	0.0019	0.8107	0.0102	0.855	0.009	0.9775	0.0974	0.9904	0.0925	1.0618	0.0075	0.9661	0.0065	0.8637	0.0514	0.967	0.0488	0.9444	0.0053	0.8885	0.0046	0.8809	0.0077	0.8811	0.0291	0.9602	0.0834	0.9084	0.082	0.983	0.0083	0.9323	0.0134	0.9379	0.0487	0.9858	0.0627	0.9849	0.0036	0.86	0.0044	0.9557
HLA-DQB1*06:09	P	A	0.0223	0.987		0.0124	0.9763	0.0152	0.9621	0.011	0.8458	0.009	0.9679	0.0043	0.9931	0.0042	0.8626	0.0083	0.9684	0.014	0.9321	0.0522	1.008	0.0409	1.0201	0.0202	0.9845	0.0166	1.0038	0.0089	0.9317	0	0.0024	0.0091	0.9284	0.0051	0.9184	0.019	1.0071	0.0231	0.9354	0.0276	0.9919	0.0368	0.9694	0.0223	0.9752	0.024	0.9808
HLA-DQB1*06:10	P	A	0.0008	0.2839		0.0005	0.0942	0.0005	0.0692	0.0036	0.5071	0.0004	0.0258	0	0.0042	0.0008	0.1667	0.0001	0.0089	0.001	0.2051	0.0012	0.3088	0.0007	0.6361	0.0007	0.2444	0.0008	0.1748	0.0005	0.0852	0.0003	0.0051	0.0002	0.0117	0.0001	0.0088	0.001	0.4184	0.0014	0.4262	0.0002	0.1025	0.0009	0.203	0.0007	0.3065	0.0007	0.3304
HLA-DRB1*01	P	A	0.018	1.0056		0.0048	0.9274	0.0053	0.8867	0.009	0.9087	0.0118	0.9673	0.0459	1.0402	0.0437	1.0268	0.0044	0.8265	0.0069	0.9484	0.0533	0.9997	0.0674	0.9703	0.006	0.9161	0.0093	0.9155	0.0117	1.1458	0.0021	0.1709	0.0539	1.0399	0.0713	1.0023	0.0131	0.949	0.0126	0.9444	0.0665	0.9991	0.0603	1.0242	0.0037	0.8396	0.0049	0.8661
HLA-DRB1*01:01	P	A	0.018	1.006		0.0048	0.9274	0.0053	0.8867	0.009	0.9087	0.0118	0.9673	0.0459	1.0402	0.0437	1.0268	0.0044	0.8261	0.0069	0.9484	0.0533	1.0008	0.0673	0.9722	0.006	0.9161	0.0093	0.9155	0.0117	1.1459	0.002	0.1671	0.0539	1.0399	0.0713	1.0023	0.0131	0.949	0.0126	0.9444	0.0665	0.9991	0.0603	1.0242	0.0037	0.8396	0.0048	0.8688
HLA-DRB1*03	P	A	0.0582	1.009		0.0572	0.9337	0.0566	0.9875	0.036	0.9178	0.0564	1.0413	0.0026	0.8354	0.0013	0.589	0.0671	0.9501	0.0612	1.0015	0.0167	1.0587	0.0221	0.9642	0.0751	1.0098	0.0706	0.9972	0.0453	0.9428	0.0399	0.9038	0.0007	0.1175	0.0003	0.0176	0.0436	0.9318	0.0548	0.9734	0.0197	0.9694	0.0223	1.041	0.0757	1.0107	0.077	1.0045
HLA-DRB1*03:01	P	A	0.0582	1.009		0.0572	0.9337	0.0566	0.9875	0.036	0.9176	0.0564	1.0413	0.0026	0.8354	0.0013	0.589	0.0672	0.9493	0.0612	1.0015	0.0167	1.0587	0.0221	0.9642	0.0751	1.0097	0.0706	0.9972	0.0453	0.9428	0.0399	0.9038	0.0007	0.1105	0.0003	0.018	0.0436	0.9318	0.0548	0.9734	0.0197	0.9694	0.0223	1.041	0.0757	1.0107	0.077	1.0048
HLA-DRB1*04	P	A	0.1428	1.0037		0.1026	0.901	0.1075	1.0267	0.1415	1.0058	0.1243	0.9628	0.2268	0.9193	0.2574	1.1245	0.1092	0.9152	0.1343	1.0474	0.2035	0.9917	0.2053	1.0225	0.1205	1.02	0.1211	0.981	0.1461	1.0354	0.1178	0.8481	0.2289	0.9153	0.2296	0.9446	0.1352	0.98	0.1211	1.0165	0.1963	0.9774	0.1957	0.9722	0.1263	1.0009	0.1278	0.9912
HLA-DRB1*04:01	P	A	0.0078	0.619		0.0025	0.1111	0.0093	0.7862	0.0035	0.4249	0.0035	0.8362	0.0128	0.6887	0.0199	0.841	0.0029	0.2051	0.0071	0.3542	0.0093	0.6535	0.011	0.8003	0.0069	0.5403	0.0082	0.5493	0.0075	0.7932	0.0031	0.1283	0.0161	0.6441	0.0135	0.6078	0.0104	0.7907	0.01	0.7493	0.0109	0.7444	0.0095	0.6215	0.0056	0.5657	0.0063	0.551
HLA-DRB1*04:03	P	A	0.0328	0.7166		0.0353	0.7161	0.0223	0.7063	0.0291	0.75	0.016	0.7248	0.0433	0.7025	0.0373	0.7027	0.0187	0.5878	0.0292	0.673	0.0465	0.723	0.0431	0.7632	0.0297	0.6914	0.0397	0.7614	0.0353	0.7353	0.0462	0.7019	0.0369	0.6248	0.0323	0.6952	0.0265	0.6397	0.0282	0.6532	0.0445	0.782	0.0452	0.8306	0.0276	0.6775	0.0272	0.6698
HLA-DRB1*04:04	P	A	0.009	0.3548		0.0063	0.2724	0.0067	0.4921	0.0102	0.4959	0.0027	0.2865	0.0042	0.2832	0.0038	0.2485	0.0094	0.3244	0.0121	0.5934	0.007	0.1232	0.0055	0.1135	0.0093	0.4084	0.0093	0.2687	0.0102	0.2854	0.0129	0.2496	0.0099	0.1818	0.0072	0.149	0.0065	0.2044	0.0066	0.1878	0.0048	0.1535	0.0053	0.2604	0.0114	0.4065	0.0102	0.4128
HLA-DRB1*04:05	P	A	0.0675	0.9854		0.0419	0.9835	0.0646	1.0191	0.076	0.8899	0.07	1.0877	0.1384	0.8873	0.1792	0.9909	0.0515	0.9296	0.0681	1.02	0.0945	0.9487	0.1009	0.9681	0.0542	1.0152	0.0478	0.9644	0.0746	0.9662	0.05	0.9118	0.1353	1.0012	0.1464	0.8697	0.0613	0.9862	0.044	0.9549	0.0901	0.9929	0.0891	0.9701	0.0575	0.9638	0.0605	0.9883
HLA-DRB1*04:06	P	A	0.028	0.8666		0.0177	0.7083	0.0155	0.8404	0.0254	0.8229	0.032	0.8615	0.0294	0.9227	0.0219	0.8879	0.0312	0.775	0.0185	0.8785	0.0455	0.9013	0.0439	0.9099	0.0224	0.7962	0.0195	0.7734	0.0189	0.818	0.0125	0.742	0.0324	0.9027	0.0273	0.9614	0.0333	0.8487	0.0336	0.8878	0.0457	0.917	0.0489	0.9228	0.0264	0.8739	0.0268	0.889
HLA-DRB1*04:10	P	A	0.0013	0.2731		0.0005	0.0636	0.0032	0.7536	0.0025	0.2872	0.0016	0.0801	0.0006	0.0527	0.0016	0.5	0.001	0.3136	0.0005	0.0393	0.0022	0.1284	0.0011	0.0769	0.0009	0.2159	0.0014	0.3868	0.0006	0.0407	0.0019	0.1527	0.0034	0.139	0.0022	0.1228	0.0011	0.1597	0.0009	0.0839	0.0012	0.0564	0.0014	0.2886	0.0009	0.2418	0.0011	0.3459
HLA-DRB1*07	P	A	0.057	1.0292		0.093	0.9732	0.0863	1.0374	0.0445	0.9371	0.0474	0.9527	0.0027	0.8103	0.0013	0.6011	0.0523	1.0155	0.0421	0.9494	0.073	0.9847	0.059	0.9849	0.059	1.0208	0.0741	1.0459	0.0464	0.996	0.0596	0.9082	0.0005	0.1046	0.003	0.9008	0.0924	1.0515	0.0914	1.0226	0.0679	1.037	0.0672	0.9939	0.0421	1.0125	0.0441	1.0509
HLA-DRB1*07:01	P	A	0.057	1.0289		0.093	0.9732	0.0863	1.0374	0.0445	0.937	0.0474	0.9526	0.0027	0.8103	0.0013	0.6011	0.0523	1.0147	0.0421	0.9494	0.073	0.9847	0.059	0.9849	0.059	1.0208	0.0742	1.0442	0.0464	0.996	0.0596	0.9082	0.0005	0.1046	0.003	0.9008	0.0924	1.0515	0.0914	1.0226	0.0679	1.037	0.0672	0.9939	0.0421	1.0125	0.0441	1.0509
HLA-DRB1*08	P	A	0.0757	0.9835		0.0289	0.8987	0.037	0.9188	0.073	0.9441	0.0634	0.8754	0.1128	1.027	0.1026	0.9932	0.0756	0.8916	0.075	1.0506	0.0985	0.9958	0.0922	0.9129	0.0609	0.9743	0.0555	0.9909	0.065	0.9896	0.0715	0.8897	0.1029	0.9877	0.1191	0.9909	0.084	0.9658	0.0957	0.9984	0.1052	0.9413	0.107	0.9599	0.074	0.988	0.0761	0.9875
HLA-DRB1*08:01	P	A	0.0018	0.297		0.0008	0.061	0.0042	0.6076	0.0025	0.4193	0.0006	0.0314	0.001	0.0845	0.0015	0.5582	0.0025	0.1809	0.0014	0.0847	0.0016	0.5415	0.0032	0.6283	0.0019	0.2442	0.0019	0.3187	0.0023	0.1074	0.0028	0.1502	0.0008	0.1126	0.0012	0.1339	0.0017	0.1676	0.0013	0.1523	0.0018	0.1722	0.0015	0.3657	0.0015	0.2166	0.0017	0.2794
HLA-DRB1*08:02	P	A	0.0117	0.9291		0.0014	0.7834	0.0068	0.9039	0.0127	0.9193	0.0134	0.8716	0.0375	0.9382	0.0383	1.0391	0.0093	0.9023	0.0093	0.926	0.023	0.9393	0.0163	0.9399	0.0083	0.9175	0.0067	0.8857	0.0074	0.8884	0.0019	0.1506	0.0254	0.9327	0.0369	0.9168	0.0057	0.8221	0.0061	0.8664	0.0168	0.9429	0.0268	0.94	0.0101	0.9194	0.0094	0.9203
HLA-DRB1*08:03	P	A	0.0629	1.0002		0.027	0.9139	0.0304	0.9266	0.0592	0.9844	0.0478	0.9357	0.0747	1.0242	0.0647	0.9169	0.065	0.9305	0.0643	1.0343	0.0737	1.0298	0.0724	0.9104	0.0511	0.9995	0.0484	1.0035	0.0538	1.0134	0.0697	0.8994	0.0772	1.0613	0.08	1.0548	0.0776	0.9884	0.0888	1.0075	0.0858	0.9518	0.0798	0.9884	0.0629	1.006	0.0659	1.0013
HLA-DRB1*08:09	P	A	0.0013	0.2461		0.0004	0.0485	0.004	0.6256	0.0016	0.2133	0.0021	0.1098	0.0009	0.1003	0.0011	0.4124	0.0021	0.189	0.001	0.0257	0.0006	0.026	0.0006	0.0363	0.0013	0.194	0.0014	0.3122	0.0018	0.1012	0.0024	0.1538	0.001	0.16	0.0013	0.1071	0.0014	0.1775	0.001	0.1089	0.0012	0.1056	0.001	0.3891	0.0012	0.1866	0.0014	0.2941
HLA-DRB1*09	P	A	0.1233	1.0262		0.1051	1.0192	0.0996	1.0391	0.1236	1.0714	0.1768	1.1464	0.1768	1.0192	0.1353	1.043	0.1683	0.9464	0.1798	1.0929	0.0959	1.0141	0.0976	0.9664	0.1053	1.0373	0.0996	1.0321	0.1181	1.0113	0.098	0.9112	0.1387	1.1086	0.1451	1.0489	0.1904	1.0345	0.1951	0.9667	0.0896	0.9762	0.0905	1.0059	0.1308	1.016	0.134	1.0191
HLA-DRB1*09:01	P	A	0.1233	1.0262		0.1051	1.0192	0.0996	1.0391	0.1236	1.0714	0.1768	1.1464	0.1768	1.0192	0.1353	1.043	0.1683	0.9464	0.1798	1.0929	0.0959	1.0141	0.0976	0.9664	0.1053	1.0373	0.0996	1.0321	0.1181	1.0113	0.098	0.9112	0.1387	1.1086	0.1451	1.0489	0.1904	1.0345	0.1951	0.9667	0.0896	0.9762	0.0905	1.0059	0.1308	1.016	0.134	1.0191
HLA-DRB1*10	P	A	0.0201	0.9923		0.0372	0.953	0.0269	0.9441	0.007	0.8877	0.0123	0.949	0.0092	0.9394	0.0028	0.7942	0.0156	0.9372	0.0114	0.8381	0.0219	0.9642	0.0192	0.9625	0.0259	0.9889	0.0347	1.0129	0.0196	1.0722	0.0307	0.9158	0.0046	0.8924	0.0071	0.952	0.0144	0.9383	0.0125	0.9377	0.0148	0.9689	0.0201	1.0079	0.0162	1.0201	0.0153	0.9958
HLA-DRB1*10:01	P	A	0.0201	0.9923		0.0372	0.953	0.0269	0.9441	0.007	0.8877	0.0123	0.949	0.0092	0.9394	0.0028	0.7942	0.0156	0.9372	0.0114	0.8389	0.0219	0.9642	0.0192	0.9625	0.0259	0.9889	0.0347	1.0129	0.0196	1.0722	0.0307	0.9158	0.0046	0.8924	0.0071	0.952	0.0144	0.9383	0.0125	0.9377	0.0148	0.9689	0.0201	1.0079	0.0162	1.0201	0.0153	0.9958
HLA-DRB1*11	P	A	0.0601	0.9377		0.035	0.827	0.0462	0.9222	0.0626	0.8864	0.056	1.0983	0.0358	0.8917	0.0438	0.8346	0.0626	0.8202	0.0528	0.875	0.0455	0.9542	0.0426	0.8975	0.0625	0.927	0.0625	0.9541	0.0602	0.9996	0.0548	0.8318	0.0224	0.9308	0.0226	0.9132	0.0708	0.8478	0.069	0.9542	0.0522	0.9503	0.0476	0.9394	0.0691	0.9662	0.0676	0.9278
HLA-DRB1*11:01	P	A	0.0601	0.9379		0.0349	0.8262	0.046	0.9238	0.0626	0.8865	0.056	1.0983	0.0358	0.8917	0.0438	0.8346	0.0626	0.8203	0.0528	0.8751	0.0455	0.9543	0.0426	0.8974	0.0625	0.9272	0.0624	0.9549	0.0602	0.9997	0.0546	0.8336	0.0224	0.9307	0.0226	0.9135	0.0708	0.8479	0.069	0.9543	0.0522	0.9503	0.0475	0.9398	0.069	0.9656	0.0675	0.9276
HLA-DRB1*11:05	P	A	0.0008	0.3391		0.0004	0.0809	0.0031	0.7884	0.001	0.3011	0.0004	0.0442	0.0005	0.067	0.001	0.4464	0.001	0.2779	0.001	0.0252	0.0003	0.026	0.0003	0.0393	0.0007	0.2518	0.0011	0.3996	0.0005	0.0587	0.002	0.1651	0.0005	0.1249	0.0003	0.0159	0.0009	0.2156	0.0005	0.0914	0.0003	0.0276	0.0008	0.5031	0.0007	0.2346	0.001	0.3928
HLA-DRB1*12	P	A	0.1455	1.0055		0.205	0.9574	0.178	0.9518	0.1966	0.8775	0.1137	0.9893	0.0355	0.8121	0.0555	0.9225	0.1805	1.0352	0.1683	1.0508	0.0881	0.9288	0.0812	0.9457	0.1561	1.0241	0.1436	1.0247	0.1434	0.9655	0.148	0.7896	0.0694	0.995	0.0617	0.8587	0.1473	0.9044	0.1334	0.9298	0.0977	0.9603	0.0922	0.8956	0.1823	1.0213	0.1726	1.0251
HLA-DRB1*12:01	P	A	0.0345	0.8194		0.0198	0.6668	0.0187	0.628	0.0442	0.7759	0.0249	0.724	0.0245	0.7646	0.0308	0.7668	0.0322	0.6901	0.0305	0.8025	0.0598	0.8785	0.0519	0.877	0.0241	0.7675	0.0209	0.6841	0.0211	0.78	0.0343	0.7606	0.0555	0.9759	0.049	0.8604	0.0424	0.7503	0.0391	0.8089	0.0617	0.9704	0.0602	0.8886	0.0309	0.7831	0.0311	0.8013
HLA-DRB1*12:02	P	A	0.1112	1.0554		0.1855	0.9688	0.1617	0.9807	0.1523	0.9287	0.0882	1.0337	0.0113	0.9389	0.0257	0.9491	0.1486	1.1123	0.1366	1.0203	0.0284	0.9578	0.0296	1.0065	0.1321	1.048	0.1233	1.0571	0.1219	0.9136	0.115	0.8326	0.0143	1.1286	0.0125	0.9543	0.1048	0.9748	0.0944	0.963	0.0361	0.9638	0.0321	0.9668	0.1517	1.0631	0.1419	1.0561
HLA-DRB1*12:03	P	A	0.0009	0.339		0.0004	0.0792	0.0028	0.8292	0.001	0.3064	0.0004	0.0435	0.0006	0.0655	0.001	0.454	0.0009	0.2393	0.0003	0.0442	0.0003	0.0287	0.0003	0.036	0.0009	0.2451	0.0012	0.4282	0.0005	0.0602	0.002	0.1611	0.0006	0.1292	0.0003	0.0152	0.001	0.2055	0.0006	0.1036	0.0003	0.0278	0.0007	0.5259	0.0007	0.2063	0.0011	0.3725
HLA-DRB1*13	P	A	0.0556	0.9836		0.028	1.0133	0.031	0.947	0.0264	0.8874	0.035	0.8439	0.1185	0.9278	0.1081	1.0406	0.0354	0.8358	0.0271	0.8913	0.1214	0.9762	0.1092	0.9239	0.044	0.9949	0.0501	0.9941	0.0273	0.843	0.0324	0.8754	0.1083	0.9114	0.0969	0.9663	0.0329	0.9528	0.0469	0.9728	0.0996	1.0149	0.114	0.9791	0.0371	0.9382	0.0414	0.9532
HLA-DRB1*13:01	P	A	0.0147	0.978		0.0118	0.9346	0.0115	1.0702	0.0056	0.7623	0.0096	0.8335	0.0159	0.8712	0.0121	0.8403	0.0129	0.8123	0.0058	0.9462	0.0181	1.0545	0.0191	0.9623	0.0178	0.9937	0.0276	0.9951	0.0073	0.8967	0.002	0.1581	0.015	0.8096	0.0089	0.8382	0.0052	0.8593	0.0097	0.9408	0.0213	1.0041	0.0148	0.9559	0.0095	0.9178	0.0106	1.0148
HLA-DRB1*13:02	P	A	0.0392	1.0018		0.016	0.9622	0.0191	0.957	0.0188	0.9425	0.018	0.9626	0.1023	0.9743	0.0965	1.0892	0.0166	0.942	0.019	0.966	0.1024	0.9852	0.089	0.9541	0.0247	1.0118	0.0211	0.9923	0.0162	0.9503	0.0308	0.9129	0.0935	0.9611	0.0878	0.9686	0.0267	0.9949	0.0354	0.9784	0.0765	0.9658	0.0992	0.9776	0.0253	0.9654	0.0283	0.9781
HLA-DRB1*13:12	P	A	0.0031	0.4762		0.0009	0.0634	0.0059	0.5774	0.0041	0.5461	0.0081	0.5263	0.0012	0.0755	0.0015	0.3567	0.0076	0.6094	0.0028	0.2173	0.0009	0.0351	0.0008	0.0415	0.0029	0.379	0.0032	0.5375	0.0047	0.3157	0.0034	0.1717	0.001	0.1593	0.0008	0.0742	0.0027	0.3624	0.0028	0.6231	0.0023	0.2534	0.0014	0.3827	0.0034	0.556	0.0044	0.5391
HLA-DRB1*14	P	A	0.0681	0.9722		0.0777	0.9379	0.0833	1.0206	0.0609	0.9804	0.0605	0.9081	0.0461	0.9211	0.0491	1.0779	0.0728	0.8786	0.0753	0.9103	0.0719	0.9167	0.0838	0.9497	0.0739	0.962	0.0774	0.9907	0.0663	0.9405	0.0665	0.9187	0.0514	1.0343	0.0625	0.9367	0.0581	0.966	0.0484	0.9286	0.069	0.912	0.0611	0.9617	0.0619	0.9991	0.0646	0.9895
HLA-DRB1*14:01	P	A	0.0242	0.6369		0.0284	0.7281	0.0362	0.8613	0.0267	0.742	0.0078	0.43	0.0144	0.4213	0.0148	0.5368	0.0269	0.6392	0.0286	0.6903	0.0274	0.543	0.0289	0.5471	0.0254	0.6357	0.0237	0.5504	0.0285	0.6907	0.0253	0.5373	0.0182	0.6066	0.0215	0.5416	0.022	0.6733	0.0163	0.5408	0.0276	0.6036	0.0243	0.6075	0.0208	0.667	0.0231	0.6719
HLA-DRB1*14:03	P	A	0.0008	0.327		0.0004	0.0837	0.0029	0.8181	0.001	0.3193	0.0004	0.0445	0.0005	0.0778	0.0011	0.4792	0.0011	0.2103	0.0003	0.0475	0.0004	0.0257	0.0003	0.0327	0.0007	0.191	0.001	0.3855	0.0006	0.0874	0.002	0.1677	0.0006	0.1475	0.0003	0.0153	0.001	0.215	0.0005	0.1138	0.0003	0.0391	0.0008	0.5201	0.0006	0.2068	0.0009	0.3731
HLA-DRB1*14:04	P	A	0.0286	0.6983		0.0365	0.7694	0.0358	0.8002	0.0256	0.7383	0.027	0.7122	0.0248	0.6174	0.0283	0.6559	0.0252	0.6311	0.0262	0.6355	0.0266	0.5658	0.0318	0.6561	0.0332	0.7048	0.0412	0.7248	0.0238	0.6243	0.0272	0.5838	0.0168	0.652	0.0226	0.5987	0.0192	0.6519	0.0173	0.6283	0.0257	0.5551	0.0211	0.5438	0.0264	0.7688	0.0262	0.7229
HLA-DRB1*14:05	P	A	0.0158	0.7064		0.0126	0.7681	0.0162	0.7714	0.0107	0.7324	0.0263	0.8481	0.0077	0.1743	0.0079	0.203	0.0211	0.6995	0.0202	0.7602	0.0179	0.6276	0.0233	0.6988	0.0152	0.7207	0.0136	0.4942	0.0135	0.7368	0.0155	1.0239	0.0165	0.751	0.017	0.5911	0.0173	0.9145	0.0142	0.7952	0.0145	0.5413	0.0159	0.5021	0.0155	0.8473	0.0163	0.7887
HLA-DRB1*14:07	P	A	0.0016	0.3407		0.0013	0.0589	0.0062	0.7615	0.0011	0.327	0.0003	0.0457	0.0006	0.0747	0.0011	0.4608	0.0023	0.3531	0.0096	0.8733	0.0004	0.0249	0.0006	0.0377	0.0013	0.172	0.0017	0.2928	0.0025	0.121	0.0058	0.1776	0.0015	0.0903	0.0014	0.0366	0.0023	0.3504	0.0011	0.079	0.0013	0.048	0.0011	0.3598	0.0009	0.1448	0.0018	0.2896
HLA-DRB1*15	P	A	0.1458	1.013		0.1798	1.0756	0.2178	1.0007	0.1961	0.9676	0.1914	1.159	0.1806	0.9777	0.2019	1.0192	0.1222	0.9691	0.1107	0.9283	0.1046	1.0161	0.1137	0.9749	0.1604	0.9974	0.1718	1.0173	0.2248	1.0997	0.2667	0.9	0.2092	0.9997	0.1728	0.9595	0.1089	1.0193	0.1101	1.0007	0.1108	1.0447	0.1233	0.9768	0.1403	1.0018	0.138	1.0009
HLA-DRB1*15:01	P	A	0.0861	0.9721		0.0813	0.9796	0.0741	1.0022	0.0659	0.947	0.0907	0.9871	0.0668	1.0448	0.071	0.9953	0.0941	0.9506	0.0833	0.9381	0.0743	0.9848	0.0804	0.9709	0.0967	0.9565	0.0943	0.9792	0.0707	0.8509	0.0763	0.8098	0.0791	0.935	0.0594	0.9251	0.0885	0.9942	0.0946	0.9828	0.0767	0.9998	0.0824	0.958	0.0871	0.9658	0.0874	0.9892
HLA-DRB1*15:02	P	A	0.0603	1.0449		0.0988	1.0472	0.1463	1.0029	0.1313	1.0707	0.1012	1.3264	0.114	0.9925	0.132	1.0576	0.0291	0.9241	0.0275	0.9318	0.0305	0.9772	0.0336	1.0475	0.0642	1.0384	0.0783	1.026	0.1548	1.2306	0.1924	1.1057	0.1306	1.0166	0.1136	0.95	0.0213	0.9413	0.0159	0.9207	0.0343	1.0589	0.0415	0.969	0.0537	1.0027	0.0513	1.0094
HLA-DRB1*15:04	P	A	0.001	0.3702		0.0012	0.0452	0.0041	0.588	0.0014	0.3013	0.0003	0.0463	0.0005	0.0754	0.0011	0.4924	0.0009	0.268	0.0006	0.044	0.0002	0.0357	0.0003	0.0377	0.001	0.1426	0.0017	0.5104	0.0005	0.0972	0.002	0.1738	0.0014	0.5596	0.0002	0.0127	0.0008	0.2689	0.0005	0.1015	0.0002	0.0478	0.0007	0.62	0.0011	0.385	0.001	0.3636
HLA-DRB1*16	P	A	0.0384	0.9727		0.0498	0.9436	0.0584	0.9649	0.0348	0.8859	0.0534	0.8714	0.012	0.8667	0.0105	0.8476	0.0455	0.9429	0.0583	0.9487	0.0084	0.898	0.011	1.01	0.0578	0.9932	0.0407	0.9846	0.0319	0.8762	0.0353	0.7867	0.0149	0.9198	0.0094	0.9335	0.0185	0.9268	0.0147	0.9414	0.0129	0.9345	0.0068	0.8198	0.0487	0.9818	0.0476	0.9569
HLA-DRB1*16:02	P	A	0.0384	0.9728		0.0498	0.9436	0.0584	0.9649	0.0348	0.8859	0.0534	0.8714	0.012	0.8667	0.0105	0.8476	0.0455	0.9429	0.0583	0.9487	0.0084	0.898	0.011	1.01	0.0578	0.9932	0.0407	0.985	0.0319	0.8762	0.0353	0.7867	0.0149	0.9198	0.0094	0.9335	0.0185	0.9268	0.0147	0.9414	0.0129	0.9345	0.0068	0.8198	0.0487	0.9818	0.0476	0.9569
[truncated: 4 more columns]

## Sheet: sT3
Supplementary Table 3. Ethnicity distribution of cases and controls contributed by each study.
	Ethnicity
Study	Chinese	Indian	Japanese	Korean	Malay	Thai	Other	Unknown
Cases
ACP	0	0	0	0	0	448	0	0
CBCS	13	0	1	0	0	0	5	234
HERPACC	0	0	231	0	0	0	0	0
HKBCS	475	0	0	0	0	0	1	2
KOHBRA	0	0	0	1292	0	0	0	0
MYBRCA	2317	403	0	0	542	0	59	42
NC-BCFR	207	0	63	0	0	0	176	0
NGOBCS	0	0	366	0	0	0	0	0
SBCGS	815	0	0	0	0	0	0	0
SEBCS	0	0	0	1102	0	0	0	0
SGBCC	2898	174	0	0	519	0	2	0
TWBCS	514	0	0	0	0	0	0	0
Controls
ACP	0	0	0	0	0	642	0	0
CBCS	0	0	0	0	0	0	0	170
HERPACC	0	0	283	0	0	0	0	0
HKBCS	446	0	0	0	0	0	4	4
KOHBRA	0	0	0	665	0	0	0	0
MYBRCA	1892	802	0	0	767	0	131	14
NC-BCFR	19	0	8	0	0	0	25	0
NGOBCS	0	0	366	0	0	0	0	0
SBCGS	935	0	0	0	0	0	0	0
SEBCS	0	0	0	1107	0	0	0	0
SGBCC	3261	217	0	0	568	0	1	0
TWBCS	256	0	0	0	0	0	0	0

## Sheet: sT4
Supplementary Table 4. Characteristics of breast cancer cases and controls by study.
	ACP			CBCS			HERPACC			HKBCS			KOHBRA			MYBRCA			NC-BCFR			NGOBCS			SBCGS			SEBCS			SGBCC			TWBCS
	Controls	Cases		Controls	Cases		Controls	Cases		Controls	Cases		Controls	Cases		Controls	Cases		Controls	Cases		Controls	Cases		Controls	Cases		Controls	Cases		Controls	Cases		Controls	Cases
	n = 642	n = 448		n = 170	n = 253		n = 283	n = 231		n = 454	n = 478		n = 665	n = 1,292		n = 3,606	n = 3,363		n = 52	n = 446		n = 366	n = 366		n = 935	n = 815		n = 1,107	n = 1,102		n = 4,047	n = 3,593		n = 256	n = 514
Age, years (at recruitment for controls, at diagnosis for cases), years	42 (33 – 49)	50 (43 – 56)		52 (47 – 62)	52 (46 – 61)		52 (45 – 60)	51 (45 – 60)		48 (42 – 54)	45 (39 – 51)		44 (38 – 51)	40 (35 – 48)		53 (47 – 60)	52 (45 – 60)		46 (40 – 50)	51 (44 – 57)		54 (47 – 61)	53 (45 – 62)		56 (51 – 63)	54 (49 – 63)		49 (42 – 56)	48 (42 – 55)		50 (43 – 57)	57 (50 – 64)		45 (39 – 51)	53 (45 – 61)
- Unknown	216	33		0	0		0	0		3	0		0	1		15	0		0	0		0	0		0	0		0	0		0	0		0	0
Family history of breast cancer
None	411 (64)	387 (86)		150 (88)	213 (84)		243 (86)	195 (84)		399 (88)	373 (78)		565 (85)	1,007 (78)		2,921 (81)	2,326 (69)		46 (88)	305 (68)		340 (93)	329 (90)		913 (98)	784 (96)		277 (25)	-		263 (6)	2,952 (82)		225 (88)	14 (3)
1	15 (2)	26 (6)		13 (8)	26 (10)		13 (5)	20 (9)		44 (10)	84 (18)		71 (11)	251 (19)		357 (10)	323 (10)		4 (8)	109 (24)		20 (5)	24 (7)		21 (2)	30 (4)		10 (1)	-		13 (0)	372 (10)		26 (10)	0 (0)
≥2	0 (0)	2 (0)		2 (1)	1 (0)		0 (0)	1 (0)		3 (1)	21 (4)		28 (4)	11 (1)		49 (1)	36 (1)		2 (4)	32 (7)		0 (0)	2 (1)		1 (0)	1 (0)		0 (0)	-		0 (0)	85 (2)		4 (2)	0 (0)
Unknown	216 (34)	33 (7)		5 (3)	13 (5)		27 (10)	15 (6)		8 (2)	0 (0)		1 (0)	23 (2)		279 (8)	678 (20)		0 (0)	0 (0)		6 (2)	11 (3)		0 (0)	0 (0)		820 (74)	1,102 (100)		3,771 (93)	184 (5)		1 (0)	500 (97)
Body mass index, kg/m2
<18.5	49 (8)	25 (6)		8 (5)	12 (5)		19 (7)	13 (6)		44 (10)	49 (10)		30 (5)	108 (8)		125 (3)	95 (3)		0 (0)	20 (4)		12 (3)	27 (7)		31 (3)	30 (4)		33 (3)	-		205 (5)	204 (6)		10 (4)	1 (0)
18.5-24.9	250 (39)	218 (49)		119 (70)	183 (72)		214 (76)	169 (73)		308 (68)	297 (62)		487 (73)	877 (68)		1,737 (48)	768 (23)		38 (73)	288 (65)		265 (72)	262 (72)		554 (59)	474 (58)		769 (69)	-		2,305 (57)	1,913 (53)		180 (70)	9 (2)
25.0-29.9	98 (15)	121 (27)		39 (23)	50 (20)		38 (13)	42 (18)		56 (12)	74 (15)		120 (18)	220 (17)		1,156 (32)	264 (8)		10 (19)	105 (24)		80 (22)	64 (17)		296 (32)	254 (31)		256 (23)	-		1,089 (27)	992 (28)		54 (21)	3 (1)
≥30	26 (4)	44 (10)		3 (2)	7 (3)		6 (2)	5 (2)		12 (3)	18 (4)		11 (2)	39 (3)		532 (15)	71 (2)		4 (8)	32 (7)		9 (2)	13 (4)		54 (6)	57 (7)		30 (3)	-		442 (11)	418 (12)		11 (4)	1 (0)
Unknown	219 (34)	40 (9)		1 (1)	1 (0)		6 (2)	2 (1)		34 (7)	40 (8)		17 (3)	48 (4)		56 (2)	2,165 (64)		0 (0)	1 (0)		0 (0)	0 (0)		0 (0)	0 (0)		19 (2)	1,102 (100)		6 (0)	66 (2)		1 (0)	500 (97)
Age at menarche, years
≤12	94 (15)	63 (14)		71 (42)	90 (36)		87 (31)	113 (49)		165 (36)	229 (48)		51 (8)	119 (9)		1,457 (40)	1,096 (33)		28 (54)	203 (46)		136 (37)	133 (36)		75 (8)	89 (11)		91 (8)	-		1,403 (35)	1,429 (40)		50 (20)	3 (1)
13-14	151 (24)	134 (30)		76 (45)	113 (45)		129 (46)	84 (36)		177 (39)	158 (33)		235 (35)	494 (38)		1,658 (46)	1,256 (37)		14 (27)	180 (40)		167 (46)	153 (42)		342 (37)	334 (41)		354 (32)	-		1,584 (39)	1,408 (39)		137 (54)	6 (1)
>14	179 (28)	215 (48)		22 (13)	48 (19)		57 (20)	30 (13)		92 (20)	73 (15)		344 (52)	512 (40)		448 (12)	328 (10)		10 (19)	60 (13)		63 (17)	80 (22)		518 (55)	392 (48)		607 (55)	-		681 (17)	613 (17)		66 (26)	5 (1)
Unknown	218 (34)	36 (8)		1 (1)	2 (1)		10 (4)	4 (2)		20 (4)	18 (4)		35 (5)	167 (13)		43 (1)	683 (20)		0 (0)	3 (1)		0 (0)	0 (0)		0 (0)	0 (0)		55 (5)	1,102 (100)		379 (9)	143 (4)		3 (1)	500 (97)
Parity
Nulliparous	160 (25)	100 (22)		40 (24)	56 (22)		39 (14)	33 (14)		149 (33)	144 (30)		70 (11)	244 (19)		551 (15)	417 (12)		14 (27)	126 (28)		48 (13)	51 (14)		26 (3)	13 (2)		64 (6)	-		633 (16)	752 (21)		29 (11)	4 (1)
1 child	66 (10)	73 (16)		24 (14)	66 (26)		39 (14)	33 (14)		89 (20)	116 (24)		65 (10)	195 (15)		323 (9)	293 (9)		5 (10)	83 (19)		27 (7)	42 (11)		407 (44)	512 (63)		118 (11)	-		526 (13)	509 (14)		30 (12)	4 (1)
2 children	141 (22)	132 (29)		58 (34)	82 (32)		118 (42)	115 (50)		157 (35)	151 (32)		344 (52)	524 (41)		966 (27)	764 (23)		15 (29)	147 (33)		180 (49)	180 (49)		289 (31)	147 (18)		564 (51)	-		1,360 (34)	1,188 (33)		84 (33)	4 (1)
≥3 children	53 (8)	99 (22)		48 (28)	49 (19)		71 (25)	38 (16)		59 (13)	67 (14)		168 (25)	139 (11)		1,741 (48)	1,484 (44)		18 (35)	90 (20)		111 (30)	93 (25)		213 (23)	121 (15)		291 (26)	-		1,285 (32)	1,138 (32)		110 (43)	2 (0)
Unknown	222 (35)	44 (10)		0 (0)	0 (0)		16 (6)	12 (5)		0 (0)	0 (0)		18 (3)	190 (15)		25 (1)	405 (12)		0 (0)	0 (0)		0 (0)	0 (0)		0 (0)	22 (3)		70 (6)	1,102 (100)		243 (6)	6 (0)		3 (1)	500 (97)
Menopausal status
Post-menopausal	99 (15)	223 (50)		88 (52)	137 (54)		160 (57)	117 (51)		162 (36)	209 (44)		173 (26)	418 (32)		2,141 (59)	1,639 (49)		13 (25)	182 (41)		240 (66)	197 (54)		688 (74)	476 (58)		449 (41)	-		1,414 (35)	1,711 (48)		91 (36)	294 (57)
premenopausal or perimenopausal	325 (51)	188 (42)		82 (48)	116 (46)		122 (43)	111 (48)		291 (64)	268 (56)		407 (61)	0 (0)		1,430 (40)	1,233 (37)		39 (75)	257 (58)		126 (34)	169 (46)		247 (26)	339 (42)		578 (52)	-		2,216 (55)	1,133 (32)		165 (64)	175 (34)
Unknown	218 (34)	37 (8)		0 (0)	0 (0)		1 (0)	3 (1)		1 (0)	1 (0)		85 (13)	874 (68)		35 (1)	491 (15)		0 (0)	7 (2)		0 (0)	0 (0)		0 (0)	0 (0)		80 (7)	1,102 (100)		417 (10)	749 (21)		0 (0)	45 (9)
Oral contraceptive
Never	215 (33)	171 (38)		101 (59)	185 (73)		263 (93)	213 (92)		-	-		483 (73)	47 (4)		997 (28)	658 (20)		16 (31)	222 (50)		356 (97)	357 (98)		730 (78)	285 (35)		864 (78)	-		-	2,678 (75)		202 (79)	12 (2)
Ever	209 (33)	242 (54)		69 (41)	68 (27)		16 (6)	13 (6)		-	-		80 (12)	92 (7)		252 (7)	230 (7)		36 (69)	223 (50)		10 (3)	9 (2)		205 (22)	54 (7)		194 (18)	-		-	908 (25)		54 (21)	2 (0)
Unknown	218 (34)	35 (8)		0 (0)	0 (0)		4 (1)	5 (2)		454 (100)	478 (100)		102 (15)	1,153 (89)		2,357 (65)	2,475 (74)		0 (0)	1 (0)		0 (0)	0 (0)		0 (0)	476 (58)		49 (4)	1,102 (100)		4,047 (100)	7 (0)		0 (0)	500 (97)
Hormone replacement therapy
Never	-	-		142 (84)	217 (86)		262 (93)	208 (90)		-	-		240 (36)	1,219 (94)		2,954 (82)	2,283 (68)		42 (81)	324 (73)		-	-		904 (97)	701 (86)		-	-		335 (8)	3,234 (90)		209 (82)	13 (3)
Ever	-	-		26 (15)	32 (13)		18 (6)	18 (8)		-	-		27 (4)	29 (2)		495 (14)	192 (6)		10 (19)	121 (27)		-	-		31 (3)	28 (3)		-	-		28 (1)	328 (9)		47 (18)	1 (0)
Unknown	642 (100)	448 (100)		2 (1)	4 (2)		3 (1)	5 (2)		454 (100)	478 (100)		398 (60)	44 (3)		157 (4)	888 (26)		0 (0)	1 (0)		366 (100)	366 (100)		0 (0)	86 (11)		1,107 (100)	1,102 (100)		3,684 (91)	31 (1)		0 (0)	500 (97)

## Sheet: sT5
Supplementary Table 5. Association between HLA alleles (n=175, info score >0.8, frequency>0.01) and breast cancer, adjusted for age (at recruitment for controls and at diagnosis for cases) and the first 15 principle components, using logistic regression. Effect sizes (i.e. odds ratios) can be obtained by taking the exponential of the beta estimates).
	All types				ER-positive			ER-negative			HER2-positive			HER2-negative				Stage 0/I			Stage III/IV
	(12,901 cases, 12,583 controls)				(8,558 cases, 12,583 controls)			(3,777 cases, 12,583 controls)			(3,722 cases, 12,583 controls)			(5,848 cases, 12,583 controls)				(3,896 cases, 12,583 controls)			(1,972 cases, 12,583 controls)
HLA	Beta	SE	P		Beta	SE	P	Beta	SE	P	Beta	SE	P	Beta	SE	P		Beta	SE	P	Beta	SE	P
HLA-A*01:P	0.06	0.06	0.34		0.09	0.07	0.217	0.03	0.09	0.77	0.08	0.09	0.383	0.03	0.08	0.75		0.15	0.1	0.132	0	0.12	0.997
HLA-A*01:01:P	0.06	0.06	0.34		0.09	0.07	0.217	0.03	0.09	0.77	0.08	0.09	0.383	0.03	0.08	0.75		0.15	0.1	0.132	0	0.12	0.997
HLA-A*02:P	-0.01	0.02	0.685		0	0.02	0.923	-0.03	0.03	0.326	-0.04	0.03	0.228	0	0.03	0.952		-0.02	0.03	0.555	-0.06	0.04	0.142
HLA-A*02:06:P	-0.02	0.04	0.598		-0.03	0.05	0.526	0	0.06	0.963	-0.07	0.06	0.289	-0.01	0.06	0.836		0.03	0.06	0.669	-0.01	0.09	0.884
HLA-A*03:P	0.08	0.08	0.275		0.12	0.09	0.161	0.02	0.11	0.87	0.15	0.11	0.185	0.01	0.1	0.93		0.04	0.12	0.732	0.24	0.14	0.0765
HLA-A*03:01:P	0.08	0.08	0.294		0.11	0.09	0.214	0.04	0.12	0.733	0.17	0.12	0.165	0.01	0.1	0.933		0.04	0.13	0.728	0.24	0.15	0.0943
HLA-A*11:P	0.03	0.02	0.147		0.03	0.02	0.287	0.05	0.03	0.0871	0.02	0.03	0.551	0.06	0.03	0.0337		0.02	0.03	0.555	0.04	0.04	0.35
HLA-A*11:01:P	0.03	0.02	0.171		0.02	0.02	0.314	0.05	0.03	0.125	0.01	0.03	0.804	0.05	0.03	0.0982		0.02	0.03	0.539	0.04	0.04	0.331
HLA-A*11:02:P	0.02	0.06	0.782		0.02	0.06	0.796	0.04	0.09	0.644	0.09	0.09	0.305	0.08	0.07	0.223		-0.01	0.09	0.886	0.02	0.11	0.818
HLA-A*24:P	-0.01	0.02	0.517		-0.02	0.03	0.486	-0.01	0.03	0.747	0.01	0.03	0.81	-0.02	0.03	0.545		0.02	0.03	0.511	-0.01	0.04	0.818
HLA-A*24:02:P	-0.03	0.02	0.257		-0.03	0.03	0.247	-0.03	0.04	0.431	-0.01	0.04	0.725	-0.05	0.03	0.113		0.01	0.04	0.785	-0.05	0.05	0.332
HLA-A*26:P	-0.04	0.05	0.454		-0.02	0.05	0.702	-0.08	0.07	0.238	-0.04	0.07	0.589	-0.05	0.06	0.461		0.03	0.07	0.659	0.1	0.09	0.26
HLA-A*26:01:P	-0.04	0.05	0.424		-0.02	0.05	0.669	-0.09	0.07	0.231	-0.04	0.07	0.558	-0.05	0.06	0.45		0.02	0.07	0.746	0.1	0.09	0.277
HLA-A*30:P	0	0.07	0.973		0.03	0.07	0.637	-0.02	0.1	0.8	-0.12	0.1	0.26	0	0.09	0.986		-0.11	0.1	0.264	0.14	0.13	0.256
HLA-A*30:01:P	0	0.07	0.973		0.03	0.07	0.638	-0.02	0.1	0.8	-0.12	0.1	0.26	0	0.09	0.987		-0.11	0.1	0.263	0.14	0.13	0.256
HLA-A*31:P	0.05	0.05	0.324		0	0.06	0.943	0.17	0.08	0.0227	0.1	0.08	0.185	0.08	0.07	0.247		0.01	0.08	0.855	0.22	0.1	0.0296
HLA-A*31:01:P	0.05	0.05	0.328		0	0.06	0.954	0.17	0.08	0.0226	0.1	0.08	0.191	0.08	0.07	0.247		0.01	0.08	0.854	0.22	0.1	0.0328
HLA-A*33:P	-0.04	0.03	0.17		-0.04	0.03	0.187	-0.04	0.04	0.291	0.02	0.04	0.705	-0.09	0.04	0.0164		-0.04	0.04	0.278	-0.02	0.05	0.696
HLA-A*33:03:P	-0.04	0.03	0.173		-0.04	0.03	0.189	-0.04	0.04	0.295	0.02	0.04	0.708	-0.09	0.04	0.0177		-0.04	0.04	0.282	-0.02	0.05	0.71
HLA-B*07:P	-0.04	0.06	0.45		-0.08	0.07	0.198	0.04	0.08	0.603	-0.09	0.09	0.286	0.01	0.07	0.838		-0.08	0.09	0.385	0.02	0.11	0.874
HLA-B*07:02:P	-0.12	0.08	0.101		-0.18	0.09	0.0411	-0.02	0.11	0.828	-0.28	0.12	0.0151	-0.07	0.1	0.469		-0.16	0.11	0.16	0.12	0.15	0.407
HLA-B*07:05:P	0.06	0.09	0.472		0.03	0.1	0.72	0.12	0.12	0.315	0.17	0.13	0.185	0.11	0.1	0.298		0.06	0.14	0.644	-0.12	0.17	0.487
HLA-B*13:P	0	0.04	0.896		0.01	0.04	0.76	-0.02	0.05	0.666	0.03	0.05	0.521	-0.04	0.04	0.398		-0.04	0.05	0.44	-0.01	0.07	0.915
HLA-B*13:01:P	0.02	0.04	0.556		0.03	0.05	0.538	-0.01	0.06	0.896	0.11	0.06	0.0859	-0.03	0.05	0.509		0	0.06	0.99	-0.04	0.08	0.653
HLA-B*13:02:P	-0.04	0.07	0.507		-0.03	0.07	0.672	-0.05	0.09	0.562	-0.15	0.1	0.148	-0.05	0.09	0.598		-0.13	0.1	0.18	0.07	0.13	0.592
HLA-B*15:P	0	0.03	0.959		0.01	0.03	0.859	0.01	0.04	0.884	0	0.04	0.939	0.05	0.03	0.158		0.01	0.04	0.844	0.04	0.05	0.407
HLA-B*15:01:P	-0.01	0.04	0.846		-0.02	0.05	0.644	0.03	0.06	0.638	-0.05	0.06	0.361	0.03	0.05	0.633		-0.05	0.06	0.409	0.01	0.08	0.915
HLA-B*15:02:P	0	0.04	0.931		-0.01	0.05	0.856	0.03	0.06	0.651	0.09	0.06	0.168	0.02	0.05	0.716		0.01	0.06	0.818	0.05	0.07	0.536
HLA-B*15:18:P	0.03	0.1	0.731		0.11	0.1	0.296	-0.12	0.15	0.412	0.03	0.14	0.809	0.09	0.12	0.437		0.14	0.13	0.313	0.11	0.18	0.562
HLA-B*18:P	-0.05	0.07	0.497		-0.03	0.08	0.695	-0.07	0.11	0.537	-0.13	0.13	0.289	-0.08	0.09	0.407		-0.2	0.14	0.146	0.02	0.13	0.85
HLA-B*18:01:P	-0.05	0.09	0.562		-0.04	0.11	0.68	-0.07	0.14	0.619	-0.16	0.17	0.342	-0.1	0.12	0.402		-0.28	0.18	0.117	0.02	0.17	0.904
HLA-B*27:P	0.13	0.06	0.0332		0.11	0.07	0.12	0.2	0.09	0.0221	0.19	0.09	0.0352	0.13	0.08	0.0933		0.13	0.09	0.139	0.01	0.12	0.933
HLA-B*27:04:P	0.09	0.08	0.254		0.02	0.09	0.795	0.2	0.11	0.0739	0.15	0.12	0.211	0.1	0.09	0.295		0.05	0.11	0.674	-0.06	0.15	0.683
HLA-B*35:P	-0.06	0.04	0.16		-0.06	0.05	0.191	-0.07	0.06	0.218	-0.05	0.06	0.422	-0.04	0.05	0.441		-0.13	0.06	0.0402	0.01	0.08	0.897
HLA-B*35:01:P	-0.13	0.05	0.0117		-0.15	0.06	0.0138	-0.11	0.08	0.162	-0.19	0.08	0.0197	-0.08	0.07	0.232		-0.16	0.08	0.0365	-0.22	0.11	0.0505
HLA-B*35:03:P	-0.01	0.1	0.935		0.01	0.11	0.909	-0.19	0.16	0.231	0.18	0.15	0.236	-0.2	0.13	0.127		-0.28	0.17	0.101	0.25	0.17	0.129
HLA-B*35:05:P	0.11	0.09	0.203		0.12	0.1	0.236	0.1	0.13	0.453	0.21	0.14	0.144	0.2	0.11	0.0687		0.13	0.15	0.391	0.3	0.15	0.0457
HLA-B*38:P	0.14	0.05	0.00423		0.17	0.05	0.00136	0.03	0.07	0.675	0.1	0.07	0.168	0.17	0.06	0.00357		0.15	0.07	0.03	0.1	0.09	0.246
HLA-B*38:02:P	0.14	0.05	0.00394		0.17	0.05	0.00131	0.03	0.07	0.659	0.1	0.07	0.164	0.17	0.06	0.00325		0.15	0.07	0.0279	0.1	0.09	0.244
HLA-B*39:P	0.02	0.08	0.774		0.1	0.09	0.235	-0.19	0.13	0.132	-0.14	0.13	0.312	0.11	0.1	0.281		0.01	0.12	0.932	-0.28	0.17	0.108
HLA-B*39:01:P	0.02	0.08	0.76		0.1	0.09	0.23	-0.19	0.13	0.136	-0.13	0.13	0.318	0.11	0.1	0.277		0.01	0.12	0.925	-0.28	0.17	0.106
HLA-B*40:P	-0.03	0.02	0.208		-0.05	0.03	0.0672	0	0.04	0.952	-0.05	0.04	0.219	-0.02	0.03	0.544		0.01	0.03	0.821	-0.01	0.05	0.91
HLA-B*40:01:P	-0.01	0.03	0.767		-0.03	0.03	0.426	0.01	0.04	0.887	-0.03	0.05	0.515	0.03	0.04	0.383		0.04	0.04	0.282	0.01	0.05	0.84
HLA-B*40:06:P	0	0.05	0.924		-0.02	0.05	0.665	0.05	0.07	0.5	0.03	0.07	0.694	-0.06	0.06	0.371		0.04	0.07	0.549	0.01	0.1	0.912
HLA-B*44:P	0.02	0.05	0.65		0.02	0.06	0.776	0.04	0.07	0.613	0.14	0.07	0.0465	-0.07	0.07	0.29		0.1	0.07	0.145	-0.03	0.1	0.733
HLA-B*44:03:P	0.03	0.05	0.566		0.02	0.06	0.695	0.04	0.07	0.551	0.14	0.07	0.0374	-0.07	0.07	0.323		0.11	0.07	0.12	-0.03	0.1	0.77
HLA-B*46:P	-0.08	0.03	0.008		-0.1	0.04	0.00598	-0.06	0.05	0.188	-0.14	0.05	0.00681	-0.13	0.04	0.000867		-0.18	0.05	0.000255	-0.19	0.06	0.00257
HLA-B*46:01:P	-0.08	0.03	0.00795		-0.1	0.04	0.00594	-0.06	0.05	0.187	-0.14	0.05	0.00676	-0.14	0.04	0.000862		-0.18	0.05	0.000254	-0.19	0.06	0.00255
HLA-B*48:P	0.02	0.07	0.806		0.06	0.07	0.422	-0.06	0.1	0.55	0.12	0.09	0.172	-0.1	0.09	0.234		0.08	0.09	0.395	0.01	0.13	0.941
HLA-B*48:01:P	0.02	0.07	0.761		0.07	0.07	0.37	-0.06	0.1	0.57	0.12	0.09	0.198	-0.09	0.09	0.3		0.08	0.09	0.376	0.02	0.13	0.883
HLA-B*51:P	0.02	0.04	0.537		0.02	0.04	0.668	0.06	0.05	0.276	0.1	0.05	0.0726	0.02	0.05	0.587		0.01	0.05	0.864	0.07	0.07	0.337
HLA-B*51:01:P	0.02	0.04	0.557		0.01	0.04	0.743	0.07	0.06	0.221	0.12	0.06	0.0406	0.02	0.05	0.671		0.02	0.06	0.736	0.08	0.07	0.304
HLA-B*52:P	-0.12	0.06	0.0339		-0.13	0.06	0.0397	-0.08	0.09	0.345	-0.27	0.1	0.00488	-0.17	0.08	0.0257		-0.03	0.08	0.68	-0.07	0.12	0.53
HLA-B*52:01:P	-0.12	0.06	0.0366		-0.13	0.06	0.0419	-0.08	0.09	0.356	-0.27	0.1	0.00517	-0.17	0.08	0.0273		-0.03	0.08	0.691	-0.07	0.12	0.541
HLA-B*54:P	0.05	0.05	0.3		0.05	0.06	0.333	0.04	0.07	0.631	0.03	0.07	0.715	0.11	0.06	0.0943		0.08	0.07	0.228	0.06	0.1	0.557
HLA-B*54:01:P	0.05	0.05	0.301		0.05	0.06	0.334	0.04	0.07	0.632	0.03	0.07	0.716	0.11	0.06	0.0946		0.08	0.07	0.228	0.06	0.1	0.558
HLA-B*58:P	0	0.03	0.935		0	0.04	0.9	-0.01	0.05	0.775	0.03	0.05	0.556	0	0.04	0.986		0.02	0.05	0.731	0.02	0.06	0.761
HLA-B*58:01:P	0	0.03	0.931		0	0.04	0.897	-0.01	0.05	0.779	0.03	0.05	0.556	0	0.04	0.983		0.02	0.05	0.727	0.02	0.06	0.76
HLA-C*01:P	-0.06	0.02	0.00919		-0.09	0.03	0.00176	-0.04	0.04	0.338	-0.11	0.04	0.00561	-0.1	0.03	0.00177		-0.14	0.04	0.000168	-0.13	0.05	0.00787
HLA-C*01:02:P	-0.06	0.02	0.00911		-0.09	0.03	0.00178	-0.04	0.04	0.332	-0.11	0.04	0.00545	-0.1	0.03	0.00166		-0.14	0.04	0.000159	-0.13	0.05	0.00767
HLA-C*03:P	-0.01	0.02	0.634		-0.01	0.02	0.565	-0.01	0.03	0.709	0.01	0.03	0.658	-0.02	0.03	0.533		0.01	0.03	0.728	-0.06	0.04	0.126
HLA-C*03:02:P	0	0.03	0.893		0	0.04	0.964	-0.01	0.05	0.897	0.04	0.05	0.401	-0.01	0.04	0.9		0.01	0.05	0.809	0.02	0.06	0.705
HLA-C*03:03:P	-0.07	0.04	0.0881		-0.05	0.04	0.249	-0.07	0.06	0.22	-0.09	0.06	0.125	-0.01	0.05	0.914		-0.01	0.06	0.834	-0.14	0.08	0.103
HLA-C*03:04:P	0.01	0.03	0.651		0	0.03	0.976	0.02	0.04	0.612	0.05	0.05	0.254	-0.03	0.04	0.443		0.02	0.04	0.707	-0.06	0.06	0.271
HLA-C*04:P	0.01	0.03	0.815		0.02	0.04	0.631	-0.01	0.05	0.845	-0.04	0.05	0.433	0.01	0.04	0.722		-0.01	0.05	0.852	0.08	0.06	0.165
HLA-C*04:01:P	0.02	0.04	0.651		0.02	0.04	0.639	0.01	0.06	0.808	-0.01	0.06	0.85	0.02	0.05	0.621		0	0.06	0.941	0.11	0.07	0.132
HLA-C*04:03:P	-0.01	0.06	0.907		0.02	0.07	0.746	-0.07	0.1	0.479	-0.11	0.11	0.317	0	0.08	0.99		-0.01	0.1	0.907	0.05	0.12	0.652
HLA-C*06:P	0.04	0.05	0.343		0.04	0.05	0.43	0.05	0.07	0.469	-0.04	0.07	0.589	0.04	0.06	0.492		0.04	0.07	0.563	-0.01	0.09	0.883
HLA-C*06:02:P	0.04	0.05	0.337		0.04	0.05	0.428	0.05	0.07	0.449	-0.04	0.07	0.618	0.04	0.06	0.487		0.04	0.07	0.561	-0.01	0.09	0.882
HLA-C*07:P	0	0.02	0.854		0.02	0.03	0.354	-0.05	0.03	0.15	-0.01	0.04	0.811	0.02	0.03	0.451		0.01	0.03	0.858	0.06	0.04	0.194
HLA-C*07:01:P	0	0.06	0.988		-0.05	0.07	0.504	0.1	0.08	0.211	0.17	0.08	0.0442	-0.12	0.08	0.122		0.1	0.09	0.265	-0.04	0.11	0.748
HLA-C*07:02:P	0.01	0.02	0.758		0.04	0.03	0.201	-0.08	0.04	0.0406	-0.04	0.04	0.324	0.05	0.03	0.124		-0.01	0.04	0.779	0.07	0.05	0.125
HLA-C*07:04:P	-0.02	0.07	0.82		0	0.08	0.99	-0.01	0.1	0.883	-0.05	0.11	0.637	-0.02	0.09	0.829		-0.02	0.11	0.872	0.08	0.12	0.508
HLA-C*08:P	-0.01	0.03	0.827		0.01	0.03	0.789	0.01	0.04	0.905	0.06	0.04	0.141	0.02	0.04	0.576		0.03	0.04	0.475	0.06	0.05	0.295
HLA-C*08:01:P	-0.01	0.03	0.82		0.01	0.03	0.795	0	0.04	0.918	0.06	0.04	0.145	0.02	0.04	0.578		0.03	0.04	0.484	0.06	0.05	0.296
HLA-C*12:P	0.08	0.04	0.0461		0.07	0.04	0.125	0.09	0.06	0.102	0.1	0.06	0.0933	0.03	0.05	0.597		0.11	0.06	0.0513	0.15	0.07	0.047
HLA-C*12:02:P	0.01	0.05	0.753		-0.01	0.05	0.828	0.07	0.07	0.317	0.02	0.07	0.778	-0.02	0.06	0.691		0.08	0.06	0.203	0.06	0.09	0.478
HLA-C*12:03:P	0.26	0.08	0.00108		0.29	0.09	0.000906	0.16	0.12	0.164	0.32	0.12	0.00549	0.15	0.1	0.113		0.18	0.12	0.121	0.39	0.13	0.00362
HLA-C*14:P	-0.01	0.04	0.776		0.01	0.04	0.745	-0.04	0.06	0.528	0.05	0.05	0.327	-0.01	0.05	0.841		0.01	0.05	0.875	0.02	0.08	0.761
HLA-C*14:02:P	0.02	0.04	0.609		0.04	0.05	0.388	0.02	0.06	0.757	0.11	0.06	0.0831	0.02	0.06	0.752		0.02	0.06	0.767	0.08	0.08	0.346
HLA-C*14:03:P	-0.1	0.07	0.161		-0.06	0.08	0.443	-0.2	0.11	0.0719	-0.09	0.1	0.361	-0.1	0.1	0.325		-0.02	0.1	0.824	-0.12	0.16	0.457
HLA-C*15:P	0.11	0.04	0.0115		0.06	0.05	0.206	0.2	0.06	0.000916	0.07	0.07	0.274	0.14	0.05	0.00872		0.12	0.06	0.0657	0.1	0.08	0.22
HLA-C*15:02:P	0.12	0.04	0.00787		0.08	0.05	0.135	0.2	0.06	0.0013	0.09	0.07	0.185	0.14	0.06	0.0124		0.13	0.07	0.0606	0.13	0.08	0.128
HLA-DPA1*01:P	0.01	0.02	0.655		0.01	0.02	0.539	-0.01	0.03	0.824	0	0.03	0.993	0.02	0.02	0.514		0	0.03	0.878	0	0.04	0.961
HLA-DPA1*01:03:P	0.01	0.02	0.648		0.01	0.02	0.537	-0.01	0.03	0.843	0	0.03	0.998	0.02	0.02	0.512		0	0.03	0.876	0	0.04	0.952
HLA-DPA1*02:A	0	0.02	0.882		0	0.02	0.837	-0.02	0.03	0.464	0.01	0.03	0.708	0	0.02	0.977		-0.01	0.03	0.793	-0.01	0.04	0.884
HLA-DPA1*02:01:P	0.01	0.03	0.748		0	0.03	0.879	0.04	0.04	0.36	-0.03	0.04	0.503	0.02	0.04	0.529		0.03	0.04	0.514	-0.01	0.05	0.913
HLA-DPA1*02:02:P	0	0.02	0.935		0	0.02	0.909	0	0.03	0.919	0	0.03	0.958	-0.01	0.02	0.644		0	0.03	0.87	0.01	0.04	0.837
HLA-DPA1*04:P	-0.11	0.06	0.0611		-0.08	0.07	0.203	-0.14	0.09	0.11	0.11	0.09	0.234	-0.14	0.08	0.0581		-0.13	0.09	0.184	-0.06	0.11	0.559
HLA-DPA1*04:01:P	-0.11	0.06	0.0611		-0.08	0.07	0.203	-0.14	0.09	0.11	0.11	0.09	0.234	-0.14	0.08	0.058		-0.13	0.09	0.184	-0.06	0.11	0.559
HLA-DPB1*01:P	0.04	0.1	0.661		-0.03	0.11	0.79	0.19	0.13	0.152	-0.05	0.15	0.735	-0.13	0.12	0.285		-0.25	0.16	0.131	0	0.17	0.984
HLA-DPB1*01:01:P	0.04	0.1	0.666		-0.03	0.11	0.783	0.19	0.13	0.152	-0.05	0.15	0.733	-0.13	0.12	0.281		-0.25	0.16	0.128	0	0.17	0.992
HLA-DPB1*02:P	0	0.02	0.987		-0.01	0.02	0.593	0.01	0.03	0.875	-0.01	0.03	0.657	0	0.03	0.91		-0.01	0.03	0.734	-0.02	0.04	0.662
HLA-DPB1*02:01:P	0.01	0.02	0.622		0	0.03	0.919	0.02	0.04	0.665	-0.01	0.04	0.792	0.02	0.03	0.619		0	0.04	0.996	0	0.05	0.959
HLA-DPB1*02:02:P	-0.03	0.04	0.44		-0.04	0.05	0.408	-0.02	0.06	0.695	-0.02	0.06	0.728	-0.05	0.05	0.303		-0.04	0.06	0.54	-0.06	0.08	0.475
HLA-DPB1*03:P	0.01	0.04	0.735		0.02	0.05	0.664	0.01	0.06	0.814	0.05	0.06	0.424	0.04	0.05	0.427		0.03	0.06	0.568	0.05	0.08	0.538
HLA-DPB1*03:01:P	0.01	0.04	0.736		0.02	0.05	0.664	0.01	0.06	0.816	0.05	0.06	0.424	0.04	0.05	0.426		0.03	0.06	0.57	0.05	0.08	0.538
HLA-DPB1*04:P	-0.01	0.03	0.598		0.01	0.03	0.838	-0.05	0.04	0.246	-0.02	0.04	0.689	-0.01	0.04	0.692		-0.03	0.04	0.543	-0.07	0.05	0.193
HLA-DPB1*04:01:P	0.01	0.03	0.879		0.02	0.04	0.554	-0.04	0.05	0.404	-0.04	0.05	0.509	0.04	0.04	0.283		0.03	0.05	0.562	-0.06	0.06	0.324
HLA-DPB1*04:02:P	-0.05	0.05	0.286		-0.03	0.05	0.62	-0.05	0.07	0.474	0.02	0.07	0.813	-0.14	0.06	0.0261		-0.11	0.07	0.0933	-0.07	0.09	0.421
HLA-DPB1*05:P	0.01	0.02	0.664		0.01	0.02	0.709	0.02	0.03	0.604	0.03	0.03	0.352	0.01	0.03	0.836		0.02	0.03	0.468	0.05	0.04	0.169
HLA-DPB1*05:01:P	0.01	0.02	0.664		0.01	0.02	0.709	0.02	0.03	0.605	0.03	0.03	0.352	0.01	0.03	0.835		0.02	0.03	0.468	0.05	0.04	0.17
HLA-DPB1*09:P	0	0.06	0.931		-0.03	0.06	0.615	0.06	0.08	0.484	-0.06	0.09	0.498	0.03	0.07	0.638		0.01	0.08	0.931	0.12	0.11	0.295
HLA-DPB1*09:01:P	0	0.06	0.944		-0.03	0.06	0.604	0.06	0.08	0.491	-0.06	0.09	0.489	0.03	0.07	0.647		0.01	0.08	0.941	0.12	0.11	0.3
HLA-DPB1*13:P	0	0.04	0.96		0.01	0.04	0.876	-0.01	0.05	0.79	0.05	0.06	0.364	0	0.05	0.922		0.02	0.06	0.769	-0.02	0.07	0.822
HLA-DPB1*13:01:P	0	0.04	0.96		0.01	0.04	0.876	-0.01	0.05	0.79	0.05	0.06	0.363	0	0.05	0.921		0.02	0.06	0.769	-0.02	0.07	0.822
HLA-DPB1*14:P	0.02	0.06	0.714		0.02	0.07	0.787	0.07	0.1	0.483	-0.14	0.11	0.206	0.05	0.08	0.54		-0.06	0.1	0.537	-0.1	0.13	0.44
HLA-DPB1*14:01:P	0.02	0.06	0.715		0.02	0.07	0.789	0.07	0.1	0.482	-0.14	0.11	0.206	0.05	0.08	0.54		-0.06	0.1	0.537	-0.1	0.13	0.441
HLA-DPB1*17:P	-0.07	0.08	0.335		-0.08	0.09	0.378	-0.05	0.11	0.646	-0.07	0.12	0.563	-0.12	0.1	0.235		-0.14	0.12	0.228	0.11	0.14	0.429
HLA-DPB1*17:01:P	-0.07	0.08	0.358		-0.08	0.09	0.381	-0.04	0.11	0.71	-0.06	0.12	0.631	-0.12	0.1	0.239		-0.14	0.12	0.234	0.11	0.14	0.428
HLA-DPB1*21:P	0.12	0.07	0.0895		0.12	0.08	0.127	0.13	0.1	0.198	0.09	0.11	0.421	0.11	0.09	0.22		0.15	0.1	0.152	0.09	0.13	0.5
HLA-DPB1*21:01:P	0.12	0.07	0.0892		0.12	0.08	0.127	0.13	0.1	0.198	0.09	0.11	0.419	0.11	0.09	0.221		0.15	0.1	0.151	0.09	0.13	0.504
HLA-DQA1*01:P	-0.01	0.02	0.637		0	0.02	0.911	-0.03	0.03	0.262	-0.02	0.03	0.451	0	0.02	0.978		0.03	0.03	0.24	-0.05	0.04	0.145
HLA-DQA1*01:01:P	-0.04	0.03	0.108		-0.03	0.03	0.269	-0.06	0.04	0.167	-0.06	0.04	0.186	-0.03	0.03	0.316		-0.03	0.04	0.436	-0.06	0.05	0.23
HLA-DQA1*01:02:P	0.04	0.02	0.085		0.04	0.03	0.123	0.03	0.04	0.417	0.06	0.04	0.0781	0.02	0.03	0.416		0.06	0.03	0.11	-0.03	0.05	0.564
HLA-DQA1*01:03:P	-0.04	0.03	0.239		-0.03	0.03	0.368	-0.06	0.05	0.169	-0.09	0.05	0.052	0	0.04	0.914		0.03	0.04	0.476	-0.01	0.06	0.814
HLA-DQA1*02:P	0.05	0.04	0.211		0.01	0.05	0.787	0.14	0.06	0.0145	0.09	0.06	0.148	-0.01	0.05	0.882		0.11	0.06	0.0606	-0.02	0.08	0.845
HLA-DQA1*02:01:P	0.05	0.04	0.211		0.01	0.05	0.787	0.14	0.06	0.0145	0.09	0.06	0.148	-0.01	0.05	0.882		0.11	0.06	0.0606	-0.02	0.08	0.845
HLA-DQA1*03:P	-0.04	0.02	0.051		-0.04	0.02	0.0877	-0.04	0.03	0.235	-0.02	0.03	0.47	-0.08	0.03	0.00399		-0.08	0.03	0.00516	-0.01	0.04	0.784
HLA-DQA1*03:01:P	-0.04	0.02	0.0498		-0.04	0.02	0.0872	-0.04	0.03	0.228	-0.02	0.03	0.469	-0.08	0.03	0.00394		-0.08	0.03	0.00513	-0.01	0.04	0.782
HLA-DQA1*04:P	0.07	0.09	0.398		0.11	0.1	0.269	-0.01	0.13	0.919	0.14	0.13	0.26	0.1	0.11	0.349		0.09	0.12	0.449	-0.06	0.18	0.745
HLA-DQA1*04:01:P	0.07	0.09	0.398		0.11	0.1	0.27	-0.01	0.13	0.919	0.14	0.13	0.26	0.1	0.11	0.349		0.09	0.12	0.449	-0.06	0.18	0.745
HLA-DQA1*05:P	0	0.03	0.953		0	0.03	0.933	0	0.04	0.97	-0.01	0.04	0.725	0	0.03	0.913		-0.05	0.04	0.219	0.05	0.05	0.299
HLA-DQA1*05:01:P	0	0.03	0.954		0	0.03	0.932	0	0.04	0.969	-0.01	0.04	0.723	0	0.03	0.913		-0.05	0.04	0.218	0.05	0.05	0.3
HLA-DQA1*06:P	0.08	0.03	0.0106		0.08	0.03	0.0149	0.08	0.04	0.0746	0.07	0.05	0.111	0.14	0.04	0.000131		0.1	0.04	0.0247	0.1	0.05	0.0538
HLA-DQA1*06:01:P	0.08	0.03	0.0107		0.08	0.03	0.0149	0.08	0.04	0.0749	0.07	0.05	0.112	0.14	0.04	0.000132		0.1	0.04	0.0248	0.1	0.05	0.054
HLA-DQB1*02:P	0.01	0.03	0.804		0.01	0.03	0.786	0.01	0.04	0.755	-0.01	0.05	0.804	0.02	0.04	0.516		0	0.04	0.998	0	0.06	0.978
HLA-DQB1*02:01:P	0.01	0.03	0.805		0.01	0.03	0.787	0.01	0.04	0.756	-0.01	0.05	0.803	0.02	0.04	0.517		0	0.04	0.997	0	0.06	0.977
HLA-DQB1*03:P	0.01	0.02	0.647		0	0.02	0.905	0.03	0.03	0.253	0.01	0.03	0.604	0	0.02	0.852		-0.04	0.03	0.198	0.07	0.04	0.043
HLA-DQB1*03:01:P	0.05	0.02	0.0259		0.04	0.03	0.112	0.07	0.03	0.0237	0.07	0.03	0.0415	0.08	0.03	0.00568		0.03	0.03	0.451	0.12	0.04	0.00423
HLA-DQB1*03:02:P	0.01	0.03	0.798		-0.02	0.04	0.636	0.05	0.05	0.329	-0.03	0.05	0.607	0.01	0.04	0.805		0	0.05	0.923	-0.01	0.07	0.876
HLA-DQB1*03:03:P	-0.06	0.03	0.0285		-0.05	0.03	0.0957	-0.07	0.04	0.0644	-0.05	0.04	0.223	-0.11	0.03	0.00139		-0.1	0.04	0.00845	-0.02	0.05	0.686
HLA-DQB1*04:P	0	0.03	0.939		0.01	0.04	0.693	0	0.05	0.952	0.05	0.05	0.324	-0.01	0.04	0.751		0	0.05	0.983	-0.03	0.07	0.706
HLA-DQB1*04:01:P	0.03	0.04	0.51		0.04	0.04	0.423	0.02	0.06	0.681	0.08	0.06	0.201	0.01	0.05	0.828		0.03	0.06	0.656	0.01	0.08	0.872
HLA-DQB1*04:02:P	-0.07	0.07	0.302		-0.05	0.08	0.534	-0.09	0.1	0.38	-0.01	0.1	0.88	-0.1	0.09	0.275		-0.08	0.1	0.432	-0.15	0.14	0.286
HLA-DQB1*05:P	0.01	0.02	0.667		0.02	0.03	0.412	-0.02	0.03	0.599	-0.01	0.04	0.735	0.01	0.03	0.86		0	0.04	0.971	-0.05	0.05	0.274
HLA-DQB1*05:01:P	-0.05	0.04	0.152		-0.06	0.04	0.158	-0.04	0.06	0.515	-0.05	0.06	0.348	-0.05	0.05	0.272		-0.03	0.06	0.559	-0.11	0.08	0.155
HLA-DQB1*05:02:P	0.09	0.03	0.00983		0.1	0.04	0.0121	0.05	0.05	0.284	0.05	0.05	0.378	0.09	0.04	0.0409		0.08	0.05	0.124	-0.05	0.07	0.477
HLA-DQB1*05:03:P	-0.04	0.04	0.296		-0.01	0.05	0.779	-0.1	0.06	0.0956	-0.04	0.06	0.528	-0.07	0.05	0.206		-0.09	0.06	0.161	0.02	0.08	0.763
HLA-DQB1*06:P	-0.03	0.02	0.161		-0.03	0.03	0.207	-0.05	0.04	0.189	-0.03	0.04	0.425	-0.03	0.03	0.39		0.05	0.03	0.135	-0.07	0.05	0.164
HLA-DQB1*06:01:P	-0.06	0.03	0.0668		-0.05	0.04	0.157	-0.1	0.05	0.0529	-0.11	0.05	0.0418	-0.03	0.04	0.546		0.02	0.05	0.656	-0.05	0.07	0.472
HLA-DQB1*06:02:P	-0.01	0.05	0.881		-0.03	0.05	0.514	0.04	0.06	0.567	-0.01	0.07	0.845	-0.01	0.06	0.929		0.02	0.06	0.718	-0.05	0.09	0.595
HLA-DQB1*06:03:P	0.03	0.08	0.68		0.05	0.09	0.587	0.02	0.12	0.882	0.07	0.12	0.573	0.08	0.1	0.404		0.06	0.12	0.635	-0.14	0.16	0.4
HLA-DQB1*06:04:P	-0.09	0.07	0.225		-0.05	0.08	0.561	-0.17	0.11	0.112	-0.11	0.1	0.267	-0.04	0.1	0.642		0.02	0.09	0.817	-0.18	0.16	0.264
HLA-DQB1*06:09:P	0.03	0.06	0.615		0.02	0.07	0.797	0.03	0.09	0.761	0.2	0.08	0.0188	-0.12	0.08	0.13		0.14	0.08	0.102	-0.02	0.12	0.846
HLA-DRB1*01:P	-0.07	0.07	0.328		-0.1	0.08	0.201	0.04	0.1	0.648	-0.05	0.09	0.62	-0.06	0.09	0.548		-0.09	0.1	0.355	-0.02	0.14	0.889
HLA-DRB1*01:01:P	-0.07	0.07	0.331		-0.1	0.08	0.203	0.04	0.1	0.643	-0.05	0.09	0.622	-0.06	0.09	0.554		-0.09	0.1	0.356	-0.02	0.14	0.893
HLA-DRB1*03:P	-0.03	0.04	0.515		0.01	0.04	0.904	-0.11	0.06	0.0739	-0.12	0.06	0.0684	0.03	0.05	0.484		-0.05	0.06	0.37	-0.04	0.07	0.544
HLA-DRB1*03:01:P	-0.02	0.04	0.518		0.01	0.04	0.9	-0.11	0.06	0.0744	-0.12	0.06	0.0688	0.03	0.05	0.48		-0.05	0.06	0.372	-0.04	0.07	0.546
HLA-DRB1*04:P	0	0.03	0.979		-0.01	0.03	0.801	0.02	0.04	0.557	0	0.04	0.943	0	0.03	0.917		-0.01	0.04	0.816	-0.02	0.05	0.642
HLA-DRB1*04:05:P	-0.02	0.04	0.518		-0.01	0.04	0.738	-0.02	0.05	0.744	-0.01	0.05	0.893	-0.03	0.05	0.47		-0.02	0.05	0.702	-0.05	0.07	0.502
HLA-DRB1*04:06:P	0.01	0.06	0.839		-0.02	0.07	0.71	0.1	0.08	0.23	-0.06	0.09	0.516	0.07	0.07	0.368		0.03	0.08	0.749	0.1	0.11	0.354
HLA-DRB1*07:P	0.04	0.04	0.255		0.01	0.05	0.88	0.14	0.06	0.0149	0.08	0.06	0.174	-0.01	0.05	0.884		0.11	0.06	0.0758	-0.02	0.08	0.812
HLA-DRB1*07:01:P	0.04	0.04	0.261		0.01	0.05	0.891	0.13	0.06	0.0153	0.08	0.06	0.176	-0.01	0.05	0.873		0.11	0.06	0.0773	-0.02	0.08	0.805
HLA-DRB1*08:P	-0.05	0.03	0.189		-0.04	0.04	0.295	-0.09	0.05	0.0912	-0.06	0.05	0.24	-0.01	0.04	0.855		0.02	0.05	0.619	-0.13	0.07	0.0718
HLA-DRB1*08:02:P	-0.04	0.09	0.683		-0.01	0.1	0.926	-0.12	0.13	0.358	0.02	0.13	0.873	0	0.11	0.964		-0.05	0.12	0.706	-0.15	0.18	0.412
HLA-DRB1*08:03:P	-0.05	0.04	0.152		-0.05	0.04	0.215	-0.08	0.06	0.134	-0.08	0.06	0.158	-0.01	0.05	0.781		0.03	0.05	0.566	-0.13	0.07	0.0898
HLA-DRB1*09:P	-0.08	0.03	0.00414		-0.07	0.03	0.0276	-0.09	0.04	0.0238	-0.06	0.04	0.186	-0.13	0.04	0.000378		-0.14	0.04	0.000413	-0.01	0.05	0.909
HLA-DRB1*09:01:P	-0.08	0.03	0.00414		-0.07	0.03	0.0276	-0.09	0.04	0.0238	-0.06	0.04	0.186	-0.13	0.04	0.000378		-0.14	0.04	0.000412	-0.01	0.05	0.909
HLA-DRB1*10:P	0.03	0.07	0.68		0.01	0.07	0.864	0.06	0.1	0.499	0.12	0.1	0.238	-0.02	0.08	0.797		0.03	0.1	0.774	-0.13	0.13	0.311
HLA-DRB1*10:01:P	0.03	0.07	0.68		0.01	0.07	0.864	0.06	0.1	0.499	0.12	0.1	0.238	-0.02	0.08	0.797		0.03	0.1	0.774	-0.13	0.13	0.311
HLA-DRB1*11:P	0	0.04	0.979		-0.04	0.04	0.318	0.1	0.06	0.0828	0.05	0.06	0.379	0.01	0.05	0.891		-0.08	0.06	0.166	0.13	0.07	0.0685
HLA-DRB1*11:01:P	0	0.04	0.987		-0.04	0.04	0.323	0.1	0.06	0.0816	0.05	0.06	0.373	0.01	0.05	0.883		-0.08	0.06	0.169	0.13	0.07	0.0666
HLA-DRB1*12:P	0.07	0.03	0.00683		0.07	0.03	0.0113	0.07	0.04	0.0551	0.09	0.04	0.0376	0.09	0.03	0.0107		0.08	0.04	0.0381	0.07	0.05	0.146
HLA-DRB1*12:01:P	0.06	0.05	0.289		0.06	0.06	0.323	0.03	0.08	0.692	0.08	0.08	0.323	-0.06	0.07	0.393		0.02	0.08	0.757	0.04	0.11	0.678
HLA-DRB1*12:02:P	0.07	0.03	0.0159		0.07	0.03	0.024	0.09	0.04	0.0524	0.08	0.05	0.0771	0.12	0.04	0.000988		0.1	0.05	0.031	0.07	0.06	0.177
HLA-DRB1*13:P	0	0.04	0.92		0	0.05	0.92	-0.03	0.06	0.659	0.06	0.06	0.274	-0.04	0.05	0.473		0.08	0.06	0.138	-0.08	0.08	0.343
HLA-DRB1*13:01:P	0.04	0.08	0.6		0.06	0.09	0.522	0.04	0.12	0.721	0.08	0.12	0.513	0.1	0.1	0.311		0.08	0.12	0.506	-0.14	0.16	0.404
HLA-DRB1*13:02:P	-0.03	0.05	0.594		-0.02	0.05	0.751	-0.05	0.07	0.426	0.05	0.07	0.437	-0.09	0.06	0.158		0.08	0.06	0.195	-0.09	0.1	0.369
HLA-DRB1*14:P	-0.02	0.04	0.614		0.01	0.04	0.721	-0.08	0.05	0.143	-0.05	0.06	0.412	-0.01	0.05	0.769		-0.02	0.05	0.732	-0.02	0.07	0.801
HLA-DRB1*15:P	-0.01	0.03	0.673		-0.02	0.03	0.537	0	0.04	0.94	-0.08	0.04	0.0395	0.02	0.03	0.484		0.01	0.04	0.804	-0.02	0.05	0.71
HLA-DRB1*15:01:P	-0.01	0.03	0.877		-0.03	0.04	0.435	0.03	0.05	0.513	-0.02	0.05	0.652	0.02	0.04	0.625		-0.02	0.05	0.697	-0.06	0.06	0.383
HLA-DRB1*15:02:P	-0.02	0.04	0.57		0	0.04	0.93	-0.06	0.06	0.325	-0.19	0.07	0.00537	0.02	0.05	0.653		0.05	0.06	0.428	0.03	0.07	0.697
HLA-DRB1*16:P	0.08	0.05	0.0965		0.1	0.05	0.0497	-0.01	0.07	0.923	0.13	0.07	0.0905	0.06	0.06	0.333		0.05	0.07	0.504	0.11	0.09	0.212
HLA-DRB1*16:02:P	0.08	0.05	0.0975		0.1	0.05	0.0503	-0.01	0.07	0.92	0.13	0.07	0.0909	0.06	0.06	0.335		0.05	0.07	0.506	0.11	0.09	0.213

## Sheet: sT6
Supplementary Table 6. Association between HLA alleles (n=175, info score >0.8, frequency>0.01) and breast cancer, adjusted for age (at recruitment for controls and at diagnosis for cases) and the first 15 principle components, study, family history of breast cancer, body mass index, parity, age at menarche, menopausal status, oral contraceptive, and hormone replacement therapy , using logistic r…
	All types				ER-positive			ER-negative			HER2-positive			HER2-negative				Stage 0/I			Stage III/IV
	(12,901 cases, 12,583 controls)				(8,558 cases, 12,583 controls)			(3,777 cases, 12,583 controls)			(3,722 cases, 12,583 controls)			(5,848 cases, 12,583 controls)				(3,896 cases, 12,583 controls)			(1,972 cases, 12,583 controls)
HLA	Beta	SE	P		Beta	SE	P	Beta	SE	P	Beta	SE	P	Beta	SE	P		Beta	SE	P	Beta	SE	P
HLA-A*01:P	0.02	0.09	0.857		0.08	0.1	0.407	-0.08	0.13	0.53	-0.12	0.16	0.458	-0.09	0.13	0.52		0.07	0.14	0.649	-0.12	0.18	0.49
HLA-A*01:01:P	0.02	0.09	0.857		0.08	0.1	0.407	-0.08	0.13	0.53	-0.12	0.16	0.458	-0.09	0.13	0.52		0.07	0.14	0.649	-0.12	0.18	0.49
HLA-A*02:P	0.01	0.03	0.825		0.01	0.03	0.725	-0.01	0.04	0.772	-0.01	0.05	0.885	0	0.04	0.985		0.01	0.04	0.774	-0.09	0.05	0.0778
HLA-A*02:06:P	0.03	0.06	0.643		0.03	0.06	0.681	0.04	0.08	0.643	-0.07	0.1	0.469	0.13	0.09	0.136		0.12	0.08	0.134	0.03	0.12	0.764
HLA-A*03:P	0.06	0.1	0.56		0.09	0.12	0.439	-0.04	0.15	0.804	-0.07	0.18	0.699	-0.09	0.15	0.558		-0.21	0.17	0.217	0.08	0.2	0.698
HLA-A*03:01:P	0.06	0.11	0.585		0.08	0.12	0.526	-0.01	0.16	0.972	-0.06	0.18	0.736	-0.09	0.16	0.561		-0.23	0.18	0.207	0.05	0.21	0.801
HLA-A*11:P	0.01	0.03	0.644		0.01	0.03	0.724	0.05	0.04	0.257	0.04	0.05	0.463	0.05	0.04	0.21		0.04	0.04	0.305	0.03	0.05	0.635
HLA-A*11:01:P	0.02	0.03	0.544		0.02	0.03	0.554	0.04	0.04	0.339	0.03	0.05	0.529	0.03	0.04	0.495		0.03	0.04	0.447	0.04	0.06	0.446
HLA-A*11:02:P	-0.03	0.08	0.726		-0.05	0.09	0.598	0.05	0.11	0.651	0.03	0.13	0.814	0.14	0.1	0.157		0.08	0.12	0.495	-0.08	0.15	0.589
HLA-A*24:P	-0.01	0.03	0.851		-0.02	0.03	0.532	0.01	0.04	0.789	-0.03	0.05	0.603	0.01	0.04	0.832		0.01	0.04	0.786	0.02	0.06	0.795
HLA-A*24:02:P	-0.02	0.03	0.633		-0.03	0.04	0.369	0.01	0.05	0.765	-0.02	0.06	0.67	-0.02	0.05	0.635		0.01	0.05	0.895	0.02	0.07	0.779
HLA-A*26:P	-0.05	0.06	0.465		-0.03	0.07	0.675	-0.11	0.09	0.224	-0.06	0.11	0.606	-0.13	0.1	0.177		0	0.09	0.965	0.08	0.13	0.542
HLA-A*26:01:P	-0.05	0.06	0.461		-0.03	0.07	0.674	-0.11	0.09	0.229	-0.05	0.12	0.639	-0.13	0.1	0.185		-0.01	0.09	0.934	0.08	0.13	0.537
HLA-A*30:P	0.01	0.09	0.88		0.05	0.1	0.581	-0.13	0.12	0.307	-0.12	0.16	0.444	-0.08	0.13	0.55		-0.09	0.14	0.511	0.2	0.16	0.228
HLA-A*30:01:P	0.01	0.09	0.88		0.05	0.1	0.581	-0.13	0.12	0.307	-0.12	0.16	0.444	-0.08	0.13	0.549		-0.09	0.14	0.511	0.2	0.16	0.228
HLA-A*31:P	0	0.07	0.99		-0.04	0.08	0.616	0.16	0.1	0.1	0.06	0.12	0.639	0.04	0.11	0.695		-0.06	0.11	0.594	0.34	0.13	0.012
HLA-A*31:01:P	0	0.07	0.989		-0.04	0.08	0.614	0.16	0.1	0.0998	0.06	0.12	0.641	0.04	0.11	0.695		-0.06	0.11	0.594	0.34	0.13	0.0123
HLA-A*33:P	-0.02	0.04	0.676		-0.02	0.04	0.595	-0.03	0.05	0.573	0.02	0.06	0.718	-0.05	0.06	0.351		-0.05	0.06	0.337	0.03	0.07	0.712
HLA-A*33:03:P	-0.02	0.04	0.679		-0.02	0.04	0.592	-0.03	0.05	0.584	0.02	0.06	0.708	-0.05	0.06	0.359		-0.05	0.06	0.341	0.03	0.07	0.703
HLA-B*07:P	-0.09	0.08	0.217		-0.14	0.09	0.0961	-0.02	0.11	0.879	-0.14	0.14	0.305	-0.11	0.12	0.35		-0.2	0.12	0.105	-0.04	0.15	0.811
HLA-B*07:02:P	-0.18	0.1	0.0619		-0.3	0.11	0.008	-0.06	0.14	0.674	-0.38	0.18	0.0356	-0.27	0.17	0.111		-0.37	0.15	0.0171	0.02	0.2	0.915
HLA-B*07:05:P	0.04	0.12	0.75		0.07	0.13	0.583	0.04	0.17	0.833	0.16	0.2	0.417	0.02	0.15	0.913		0.1	0.19	0.585	-0.13	0.24	0.586
HLA-B*13:P	0.02	0.05	0.606		0.07	0.05	0.206	-0.08	0.07	0.253	0.07	0.08	0.371	0.01	0.07	0.878		-0.01	0.07	0.878	0.02	0.09	0.791
HLA-B*13:01:P	0.06	0.06	0.315		0.11	0.06	0.082	-0.05	0.08	0.558	0.16	0.09	0.0778	0.04	0.08	0.56		0.03	0.08	0.752	-0.02	0.11	0.84
HLA-B*13:02:P	-0.05	0.09	0.577		-0.04	0.1	0.702	-0.14	0.12	0.235	-0.18	0.16	0.241	-0.1	0.13	0.463		-0.09	0.13	0.482	0.13	0.16	0.436
HLA-B*15:P	0.02	0.03	0.637		0.03	0.04	0.422	0.03	0.05	0.543	0.03	0.06	0.612	0.05	0.05	0.304		0.06	0.05	0.287	0.11	0.07	0.0944
HLA-B*15:01:P	0.03	0.06	0.532		0.04	0.06	0.507	0.06	0.08	0.442	0.03	0.09	0.752	0.07	0.08	0.43		0.05	0.08	0.579	0.12	0.11	0.278
HLA-B*15:02:P	-0.01	0.05	0.851		-0.02	0.06	0.718	0.04	0.08	0.628	0.07	0.09	0.434	0.03	0.07	0.68		0.07	0.08	0.425	0.13	0.1	0.194
HLA-B*15:18:P	0.06	0.13	0.661		0.18	0.14	0.2	-0.05	0.19	0.78	0.19	0.21	0.358	0.07	0.19	0.705		0.11	0.19	0.554	0.46	0.24	0.0535
HLA-B*18:P	0.01	0.1	0.951		0	0.12	0.977	0.01	0.15	0.972	-0.24	0.19	0.205	-0.07	0.14	0.61		-0.3	0.19	0.121	-0.11	0.19	0.556
HLA-B*18:01:P	-0.03	0.13	0.795		-0.05	0.15	0.768	-0.05	0.19	0.792	-0.39	0.25	0.127	-0.06	0.18	0.758		-0.49	0.26	0.0627	-0.14	0.26	0.585
HLA-B*27:P	0.14	0.08	0.0874		0.12	0.09	0.2	0.3	0.11	0.00825	0.28	0.14	0.0389	0.25	0.11	0.0306		0.26	0.13	0.0417	0.11	0.17	0.51
HLA-B*27:04:P	0.12	0.1	0.214		0.07	0.11	0.518	0.32	0.14	0.0215	0.33	0.17	0.0486	0.25	0.13	0.0574		0.22	0.15	0.146	0.02	0.21	0.942
HLA-B*35:P	-0.06	0.05	0.303		-0.07	0.06	0.249	-0.13	0.08	0.0987	-0.08	0.09	0.393	-0.1	0.08	0.195		-0.1	0.08	0.238	-0.07	0.11	0.501
HLA-B*35:01:P	-0.11	0.07	0.108		-0.15	0.08	0.0499	-0.09	0.1	0.398	-0.19	0.13	0.135	-0.17	0.11	0.125		-0.07	0.1	0.509	-0.23	0.15	0.135
HLA-B*35:03:P	0.02	0.13	0.895		0.07	0.15	0.655	-0.32	0.22	0.151	0.08	0.23	0.73	-0.28	0.19	0.145		-0.51	0.25	0.0403	0.08	0.25	0.751
HLA-B*35:05:P	0.05	0.12	0.678		0.06	0.14	0.68	-0.19	0.19	0.312	0.06	0.21	0.764	0.15	0.16	0.357		0.08	0.2	0.678	0.12	0.21	0.58
HLA-B*38:P	0.01	0.06	0.85		0.07	0.07	0.337	-0.14	0.1	0.165	0.02	0.11	0.886	0.03	0.09	0.708		0.02	0.1	0.818	-0.13	0.13	0.315
HLA-B*38:02:P	0.01	0.06	0.831		0.07	0.07	0.328	-0.13	0.1	0.171	0.02	0.11	0.883	0.03	0.09	0.699		0.02	0.1	0.813	-0.13	0.13	0.314
HLA-B*39:P	-0.05	0.1	0.63		0.02	0.11	0.852	-0.18	0.16	0.251	-0.2	0.19	0.289	0.25	0.14	0.0647		-0.03	0.15	0.823	-0.14	0.22	0.531
HLA-B*39:01:P	-0.05	0.1	0.641		0.02	0.11	0.843	-0.18	0.16	0.255	-0.2	0.19	0.296	0.25	0.14	0.0635		-0.03	0.15	0.828	-0.14	0.22	0.532
HLA-B*40:P	-0.05	0.03	0.137		-0.08	0.04	0.0321	0	0.05	0.963	-0.06	0.06	0.287	-0.05	0.05	0.269		-0.02	0.05	0.748	-0.03	0.06	0.58
HLA-B*40:01:P	-0.03	0.04	0.436		-0.06	0.04	0.136	0.02	0.06	0.671	-0.04	0.06	0.574	-0.02	0.05	0.708		0	0.06	0.98	-0.03	0.07	0.702
HLA-B*40:06:P	-0.02	0.06	0.714		-0.04	0.07	0.612	0.01	0.09	0.948	0	0.11	0.98	-0.07	0.1	0.449		0.06	0.09	0.529	0.01	0.13	0.934
HLA-B*44:P	0.01	0.07	0.837		-0.01	0.07	0.908	0.06	0.09	0.491	0.25	0.11	0.0239	0.03	0.11	0.782		0.12	0.1	0.223	0.12	0.14	0.389
HLA-B*44:03:P	0.02	0.07	0.763		0	0.07	0.97	0.07	0.09	0.443	0.25	0.11	0.0241	0.03	0.11	0.791		0.12	0.1	0.206	0.12	0.14	0.388
HLA-B*46:P	-0.05	0.04	0.251		-0.06	0.05	0.229	-0.03	0.06	0.608	-0.11	0.07	0.125	-0.14	0.06	0.0201		-0.11	0.06	0.0933	-0.19	0.08	0.0255
HLA-B*46:01:P	-0.05	0.04	0.25		-0.06	0.05	0.228	-0.03	0.06	0.607	-0.11	0.07	0.125	-0.14	0.06	0.02		-0.11	0.06	0.093	-0.19	0.08	0.0254
HLA-B*48:P	-0.03	0.09	0.694		-0.04	0.1	0.691	0.03	0.13	0.836	0.15	0.15	0.316	-0.13	0.14	0.361		0.06	0.13	0.631	-0.1	0.18	0.597
HLA-B*48:01:P	-0.04	0.09	0.659		-0.04	0.1	0.714	0.02	0.13	0.866	0.15	0.15	0.316	-0.11	0.14	0.428		0.06	0.13	0.635	-0.1	0.18	0.594
HLA-B*51:P	-0.03	0.05	0.504		-0.05	0.05	0.34	0.01	0.07	0.83	0.03	0.08	0.734	-0.06	0.07	0.381		-0.12	0.07	0.122	0.09	0.09	0.316
HLA-B*51:01:P	-0.04	0.05	0.397		-0.07	0.06	0.214	0.03	0.07	0.731	0.04	0.09	0.665	-0.08	0.08	0.298		-0.12	0.08	0.129	0.1	0.1	0.314
HLA-B*52:P	0.02	0.07	0.78		0	0.08	0.973	0.04	0.11	0.717	-0.07	0.14	0.634	-0.03	0.11	0.805		0.09	0.1	0.375	-0.01	0.15	0.944
HLA-B*52:01:P	0.02	0.07	0.768		0	0.08	0.98	0.04	0.11	0.713	-0.07	0.14	0.636	-0.03	0.11	0.814		0.09	0.1	0.373	-0.01	0.15	0.947
HLA-B*54:P	0.05	0.07	0.418		0.06	0.07	0.404	-0.04	0.1	0.691	-0.05	0.11	0.692	0.13	0.1	0.187		0.09	0.1	0.361	-0.01	0.14	0.955
HLA-B*54:01:P	0.05	0.07	0.419		0.06	0.07	0.405	-0.04	0.1	0.69	-0.05	0.11	0.691	0.13	0.1	0.188		0.09	0.1	0.362	-0.01	0.14	0.956
HLA-B*58:P	0.04	0.05	0.428		0.04	0.05	0.484	0.04	0.07	0.525	0.02	0.08	0.819	0.05	0.06	0.459		0.04	0.07	0.521	0.02	0.09	0.819
HLA-B*58:01:P	0.04	0.05	0.425		0.04	0.05	0.482	0.04	0.07	0.521	0.02	0.08	0.818	0.05	0.06	0.456		0.04	0.07	0.519	0.02	0.09	0.818
HLA-C*01:P	-0.04	0.03	0.282		-0.06	0.04	0.132	-0.02	0.05	0.738	-0.1	0.06	0.0702	-0.08	0.05	0.108		-0.1	0.05	0.0481	-0.13	0.07	0.0404
HLA-C*01:02:P	-0.03	0.03	0.286		-0.05	0.04	0.136	-0.02	0.05	0.733	-0.1	0.06	0.0686	-0.08	0.05	0.107		-0.1	0.05	0.047	-0.13	0.07	0.0403
HLA-C*03:P	0.02	0.03	0.537		0.02	0.03	0.476	0.02	0.04	0.69	0.03	0.05	0.562	0.02	0.04	0.674		0.04	0.04	0.288	-0.05	0.06	0.343
HLA-C*03:02:P	0.04	0.05	0.401		0.03	0.05	0.531	0.05	0.07	0.447	0.03	0.08	0.705	0.03	0.06	0.597		0.04	0.07	0.52	0.03	0.09	0.735
HLA-C*03:03:P	-0.05	0.05	0.327		-0.05	0.06	0.356	-0.05	0.08	0.518	-0.09	0.09	0.33	-0.07	0.08	0.403		0.03	0.08	0.742	-0.14	0.11	0.225
HLA-C*03:04:P	0.03	0.04	0.417		0.05	0.04	0.262	0.02	0.06	0.772	0.08	0.07	0.244	0.03	0.06	0.586		0.04	0.06	0.505	-0.06	0.08	0.466
HLA-C*04:P	0.03	0.04	0.454		0.05	0.05	0.298	-0.01	0.06	0.844	-0.04	0.08	0.611	0.03	0.06	0.596		-0.01	0.07	0.889	0.06	0.08	0.454
HLA-C*04:01:P	0.07	0.05	0.19		0.08	0.06	0.182	0.05	0.07	0.473	0.04	0.09	0.661	0.07	0.07	0.357		0.05	0.08	0.54	0.16	0.1	0.0985
HLA-C*04:03:P	-0.07	0.09	0.404		-0.03	0.1	0.8	-0.23	0.13	0.08	-0.29	0.16	0.0747	-0.07	0.12	0.524		-0.18	0.14	0.2	-0.22	0.17	0.189
HLA-C*06:P	0.01	0.06	0.838		0.02	0.07	0.772	-0.03	0.09	0.715	-0.12	0.11	0.282	-0.09	0.09	0.361		-0.01	0.1	0.895	-0.04	0.12	0.767
HLA-C*06:02:P	0.01	0.06	0.839		0.02	0.07	0.775	-0.03	0.09	0.723	-0.12	0.11	0.286	-0.09	0.09	0.363		-0.01	0.1	0.893	-0.04	0.12	0.762
HLA-C*07:P	-0.04	0.03	0.143		-0.04	0.03	0.262	-0.08	0.04	0.0649	-0.04	0.05	0.496	0	0.04	0.968		-0.06	0.05	0.198	0.02	0.06	0.672
HLA-C*07:01:P	-0.04	0.08	0.625		-0.08	0.1	0.376	0.1	0.11	0.381	0.33	0.13	0.0137	0.06	0.12	0.616		0.24	0.13	0.0624	0.11	0.16	0.491
HLA-C*07:02:P	-0.05	0.03	0.131		-0.04	0.04	0.26	-0.12	0.05	0.0122	-0.09	0.06	0.117	0	0.05	0.956		-0.09	0.05	0.0693	0.01	0.06	0.907
HLA-C*07:04:P	0.02	0.09	0.868		0.06	0.11	0.562	0.01	0.14	0.959	-0.16	0.17	0.348	-0.17	0.13	0.193		-0.19	0.16	0.232	0.02	0.18	0.898
HLA-C*08:P	0	0.04	0.918		0	0.04	0.947	0.04	0.06	0.474	0.09	0.07	0.156	0.04	0.06	0.484		0.12	0.06	0.0408	0.08	0.07	0.293
HLA-C*08:01:P	0	0.04	0.932		0	0.04	0.937	0.04	0.06	0.467	0.09	0.07	0.157	0.04	0.06	0.472		0.12	0.06	0.0394	0.08	0.07	0.287
HLA-C*12:P	0.16	0.05	0.00213		0.15	0.06	0.00881	0.17	0.07	0.022	0.21	0.09	0.0186	0.12	0.07	0.106		0.19	0.07	0.0117	0.18	0.1	0.0746
HLA-C*12:02:P	0.13	0.06	0.0233		0.09	0.07	0.159	0.21	0.08	0.0117	0.22	0.1	0.0382	0.13	0.08	0.108		0.23	0.08	0.00528	0.1	0.12	0.42
HLA-C*12:03:P	0.22	0.1	0.0351		0.32	0.12	0.0059	0.01	0.16	0.973	0.17	0.17	0.314	0.03	0.14	0.811		0.02	0.16	0.921	0.36	0.18	0.0439
HLA-C*14:P	-0.06	0.05	0.266		-0.03	0.06	0.535	-0.06	0.07	0.426	0	0.09	0.955	-0.1	0.08	0.209		-0.06	0.07	0.427	0.06	0.1	0.542
HLA-C*14:02:P	-0.04	0.06	0.484		-0.02	0.07	0.741	-0.01	0.08	0.861	0.04	0.1	0.649	-0.08	0.09	0.382		-0.05	0.09	0.584	0.11	0.11	0.333
HLA-C*14:03:P	-0.09	0.09	0.355		-0.06	0.1	0.561	-0.18	0.14	0.199	-0.11	0.17	0.512	-0.2	0.17	0.251		-0.07	0.13	0.586	-0.08	0.21	0.712
HLA-C*15:P	0.02	0.06	0.789		-0.03	0.07	0.63	0.08	0.08	0.317	0.03	0.1	0.776	0.01	0.08	0.949		-0.04	0.09	0.637	0.06	0.11	0.62
HLA-C*15:02:P	0.02	0.06	0.726		-0.03	0.07	0.645	0.1	0.09	0.245	0.06	0.11	0.59	-0.01	0.09	0.947		-0.03	0.1	0.786	0.06	0.12	0.576
HLA-DPA1*01:P	0.04	0.03	0.106		0.04	0.03	0.142	0.05	0.04	0.177	0.07	0.04	0.104	0.06	0.04	0.0791		0.05	0.04	0.244	0.07	0.05	0.165
HLA-DPA1*01:03:P	0.04	0.03	0.097		0.04	0.03	0.13	0.05	0.04	0.158	0.08	0.04	0.0863	0.07	0.04	0.0743		0.05	0.04	0.229	0.07	0.05	0.154
HLA-DPA1*02:A	0.02	0.03	0.362		0.03	0.03	0.34	0.02	0.04	0.533	0.07	0.04	0.114	0.04	0.04	0.312		0.03	0.04	0.443	0.04	0.05	0.449
HLA-DPA1*02:01:P	0.01	0.04	0.729		-0.01	0.04	0.773	0.05	0.05	0.33	-0.01	0.07	0.908	0.06	0.05	0.302		0.07	0.06	0.216	0.02	0.08	0.805
HLA-DPA1*02:02:P	-0.03	0.03	0.257		-0.02	0.03	0.456	-0.05	0.04	0.204	-0.06	0.04	0.137	-0.06	0.04	0.0907		-0.06	0.04	0.124	-0.04	0.05	0.365
HLA-DPA1*04:P	-0.18	0.08	0.0282		-0.15	0.09	0.104	-0.28	0.12	0.0233	-0.02	0.13	0.878	-0.24	0.11	0.0288		-0.16	0.13	0.204	-0.28	0.15	0.0663
HLA-DPA1*04:01:P	-0.18	0.08	0.0282		-0.15	0.09	0.104	-0.28	0.12	0.0233	-0.02	0.13	0.878	-0.24	0.11	0.0288		-0.16	0.13	0.204	-0.28	0.15	0.0663
HLA-DPB1*01:P	0.06	0.12	0.62		-0.04	0.15	0.758	0.24	0.18	0.177	0.02	0.2	0.935	0.01	0.16	0.975		-0.08	0.21	0.687	0.05	0.23	0.828
HLA-DPB1*01:01:P	0.06	0.12	0.623		-0.05	0.15	0.755	0.24	0.18	0.178	0.02	0.2	0.936	0	0.16	0.977		-0.09	0.21	0.682	0.05	0.23	0.832
HLA-DPB1*02:P	0.01	0.03	0.772		0	0.03	0.895	0.02	0.04	0.635	0.03	0.05	0.602	-0.01	0.04	0.789		-0.01	0.04	0.874	0.01	0.06	0.897
HLA-DPB1*02:01:P	0.03	0.03	0.33		0.02	0.04	0.594	0.04	0.05	0.403	0.04	0.06	0.473	0.02	0.05	0.646		0	0.05	0.983	0.04	0.06	0.571
HLA-DPB1*02:02:P	-0.06	0.05	0.285		-0.07	0.06	0.246	-0.04	0.08	0.616	-0.02	0.09	0.854	-0.09	0.08	0.217		-0.03	0.08	0.73	-0.08	0.11	0.469
HLA-DPB1*03:P	0.03	0.05	0.567		0.02	0.06	0.705	0.01	0.08	0.934	0.08	0.09	0.416	0.16	0.08	0.0376		0.14	0.08	0.0997	0.11	0.1	0.271
HLA-DPB1*03:01:P	0.03	0.05	0.567		0.02	0.06	0.704	0.01	0.08	0.934	0.08	0.09	0.415	0.16	0.08	0.0374		0.14	0.08	0.0995	0.11	0.1	0.27
HLA-DPB1*04:P	0.01	0.04	0.743		0.04	0.04	0.398	0	0.05	0.968	0.03	0.06	0.655	0.01	0.05	0.785		0.01	0.06	0.81	-0.04	0.07	0.548
HLA-DPB1*04:01:P	0.03	0.05	0.473		0.04	0.05	0.428	0.03	0.07	0.643	0.04	0.08	0.655	0.06	0.06	0.331		0.08	0.07	0.292	-0.05	0.09	0.61
HLA-DPB1*04:02:P	-0.02	0.06	0.688		0.02	0.07	0.764	-0.05	0.09	0.596	0.02	0.1	0.863	-0.1	0.1	0.287		-0.09	0.09	0.341	-0.04	0.13	0.74
HLA-DPB1*05:P	0	0.03	0.868		0.01	0.03	0.611	0	0.04	0.939	-0.04	0.05	0.425	-0.03	0.04	0.421		-0.02	0.04	0.646	0.02	0.05	0.693
HLA-DPB1*05:01:P	0	0.03	0.869		0.01	0.03	0.612	0	0.04	0.94	-0.04	0.05	0.425	-0.03	0.04	0.421		-0.02	0.04	0.646	0.02	0.05	0.694
HLA-DPB1*09:P	0.02	0.08	0.841		0	0.08	0.974	0.06	0.11	0.617	0.08	0.14	0.584	0.07	0.11	0.535		0.11	0.11	0.33	0.29	0.15	0.0515
HLA-DPB1*09:01:P	0.01	0.08	0.846		0	0.08	0.969	0.05	0.11	0.62	0.08	0.14	0.588	0.07	0.11	0.538		0.11	0.11	0.332	0.29	0.15	0.052
HLA-DPB1*13:P	-0.05	0.05	0.286		-0.05	0.06	0.349	-0.11	0.07	0.138	-0.04	0.09	0.629	-0.01	0.07	0.863		-0.02	0.08	0.794	-0.22	0.1	0.0268
HLA-DPB1*13:01:P	-0.05	0.05	0.286		-0.05	0.06	0.349	-0.11	0.07	0.139	-0.04	0.09	0.63	-0.01	0.07	0.864		-0.02	0.08	0.794	-0.22	0.1	0.0268
HLA-DPB1*14:P	-0.01	0.09	0.899		-0.03	0.1	0.724	0.06	0.12	0.62	-0.14	0.16	0.357	0.03	0.12	0.794		-0.05	0.13	0.703	-0.13	0.18	0.456
HLA-DPB1*14:01:P	-0.01	0.09	0.894		-0.04	0.1	0.718	0.06	0.12	0.62	-0.14	0.16	0.356	0.03	0.12	0.796		-0.05	0.13	0.702	-0.13	0.18	0.456
HLA-DPB1*17:P	-0.09	0.1	0.381		-0.12	0.11	0.276	-0.08	0.14	0.574	-0.03	0.17	0.856	-0.24	0.16	0.123		-0.19	0.16	0.221	0.15	0.19	0.426
HLA-DPB1*17:01:P	-0.08	0.1	0.397		-0.12	0.11	0.275	-0.07	0.14	0.62	-0.01	0.17	0.94	-0.24	0.16	0.121		-0.19	0.16	0.222	0.15	0.19	0.43
HLA-DPB1*21:P	0.14	0.09	0.125		0.12	0.1	0.25	0.19	0.13	0.144	0.21	0.15	0.164	0.11	0.12	0.358		0.09	0.14	0.522	0.2	0.17	0.247
HLA-DPB1*21:01:P	0.14	0.09	0.125		0.12	0.1	0.25	0.19	0.13	0.145	0.21	0.15	0.165	0.11	0.12	0.36		0.09	0.14	0.519	0.2	0.17	0.249
HLA-DQA1*01:P	-0.03	0.02	0.207		-0.04	0.03	0.204	-0.08	0.04	0.0371	-0.08	0.04	0.0625	-0.01	0.04	0.863		0	0.04	0.984	-0.1	0.05	0.0508
HLA-DQA1*01:01:P	-0.07	0.04	0.0467		-0.07	0.04	0.106	-0.1	0.05	0.0653	-0.12	0.06	0.0626	-0.06	0.05	0.272		-0.08	0.06	0.161	-0.09	0.07	0.247
HLA-DQA1*01:02:P	0.03	0.03	0.285		0.02	0.04	0.518	0.02	0.05	0.732	0.06	0.05	0.291	0.06	0.05	0.17		0.07	0.05	0.156	-0.02	0.06	0.756
HLA-DQA1*01:03:P	-0.05	0.04	0.198		-0.05	0.05	0.242	-0.11	0.06	0.0648	-0.17	0.07	0.0163	-0.05	0.06	0.382		-0.02	0.06	0.715	-0.12	0.08	0.134
HLA-DQA1*02:P	0.06	0.05	0.274		0.03	0.06	0.658	0.15	0.07	0.0396	0.16	0.09	0.0712	0.03	0.08	0.696		0.15	0.08	0.0772	0.03	0.11	0.764
HLA-DQA1*02:01:P	0.06	0.05	0.274		0.03	0.06	0.658	0.15	0.07	0.0396	0.16	0.09	0.0712	0.03	0.08	0.696		0.15	0.08	0.0772	0.03	0.11	0.764
HLA-DQA1*03:P	-0.02	0.03	0.358		-0.01	0.03	0.705	-0.01	0.04	0.706	-0.02	0.05	0.74	-0.07	0.04	0.0823		-0.06	0.04	0.131	0.01	0.05	0.817
HLA-DQA1*03:01:P	-0.03	0.03	0.352		-0.01	0.03	0.703	-0.02	0.04	0.692	-0.02	0.05	0.737	-0.07	0.04	0.0817		-0.06	0.04	0.13	0.01	0.05	0.819
HLA-DQA1*04:P	-0.08	0.12	0.486		0.02	0.13	0.888	-0.3	0.18	0.104	-0.05	0.2	0.813	0	0.17	0.994		0.01	0.17	0.934	-0.21	0.25	0.401
HLA-DQA1*04:01:P	-0.08	0.12	0.486		0.02	0.13	0.889	-0.3	0.18	0.104	-0.05	0.2	0.812	0	0.17	0.993		0.01	0.17	0.934	-0.21	0.25	0.401
HLA-DQA1*05:P	0.01	0.03	0.69		0.01	0.04	0.871	0.03	0.05	0.602	0.02	0.06	0.695	0.02	0.05	0.663		-0.05	0.05	0.36	0.06	0.07	0.349
HLA-DQA1*05:01:P	0.01	0.03	0.69		0.01	0.04	0.871	0.03	0.05	0.601	0.02	0.06	0.695	0.02	0.05	0.663		-0.05	0.05	0.36	0.06	0.07	0.349
HLA-DQA1*06:P	0.1	0.04	0.012		0.1	0.04	0.0301	0.14	0.06	0.0151	0.12	0.07	0.066	0.11	0.05	0.0459		0.13	0.06	0.0348	0.13	0.07	0.0752
HLA-DQA1*06:01:P	0.1	0.04	0.012		0.1	0.04	0.0302	0.14	0.06	0.0151	0.12	0.07	0.0661	0.11	0.05	0.0459		0.13	0.06	0.0348	0.13	0.07	0.0752
HLA-DQB1*02:P	0.03	0.04	0.427		0.03	0.05	0.495	0.05	0.06	0.415	0.05	0.07	0.436	0.07	0.06	0.212		0.07	0.06	0.283	0.01	0.08	0.92
HLA-DQB1*02:01:P	0.03	0.04	0.427		0.03	0.05	0.497	0.05	0.06	0.415	0.05	0.07	0.437	0.07	0.06	0.212		0.07	0.06	0.282	0.01	0.08	0.92
HLA-DQB1*03:P	0.04	0.02	0.146		0.03	0.03	0.248	0.08	0.04	0.024	0.07	0.04	0.0816	0	0.04	0.921		-0.01	0.04	0.766	0.11	0.05	0.0213
HLA-DQB1*03:01:P	0.07	0.03	0.0234		0.05	0.03	0.118	0.12	0.04	0.00689	0.12	0.05	0.0153	0.07	0.04	0.116		0.02	0.05	0.599	0.15	0.06	0.00748
HLA-DQB1*03:02:P	0.03	0.05	0.526		0.01	0.05	0.879	0.09	0.06	0.17	0.05	0.08	0.508	0.01	0.07	0.851		0.02	0.07	0.79	0.06	0.09	0.475
HLA-DQB1*03:03:P	-0.04	0.03	0.279		-0.01	0.04	0.735	-0.05	0.05	0.295	-0.06	0.06	0.354	-0.11	0.05	0.0299		-0.07	0.05	0.199	-0.03	0.07	0.622
HLA-DQB1*04:P	-0.06	0.05	0.222		-0.02	0.05	0.64	-0.08	0.07	0.223	-0.06	0.08	0.468	-0.04	0.07	0.516		-0.06	0.07	0.383	-0.06	0.09	0.514
HLA-DQB1*04:01:P	-0.03	0.05	0.524		-0.01	0.06	0.82	-0.03	0.08	0.656	0	0.09	0.998	-0.04	0.08	0.595		-0.04	0.08	0.644	-0.02	0.11	0.868
HLA-DQB1*04:02:P	-0.13	0.09	0.161		-0.06	0.1	0.533	-0.22	0.13	0.0958	-0.22	0.15	0.153	-0.07	0.13	0.619		-0.14	0.13	0.291	-0.2	0.19	0.291
HLA-DQB1*05:P	-0.03	0.03	0.387		-0.03	0.04	0.422	-0.08	0.05	0.0944	-0.06	0.05	0.238	0	0.04	0.95		-0.04	0.05	0.464	-0.09	0.06	0.137
HLA-DQB1*05:01:P	-0.08	0.05	0.118		-0.11	0.06	0.0687	-0.07	0.08	0.324	-0.08	0.09	0.355	-0.11	0.08	0.168		-0.12	0.08	0.138	-0.12	0.11	0.246
HLA-DQB1*05:02:P	0.05	0.05	0.262		0.04	0.05	0.426	-0.02	0.07	0.81	0	0.08	0.992	0.15	0.06	0.0158		0.1	0.07	0.173	-0.11	0.09	0.209
HLA-DQB1*05:03:P	-0.07	0.06	0.189		-0.04	0.06	0.574	-0.14	0.08	0.104	-0.11	0.1	0.273	-0.14	0.08	0.0821		-0.13	0.09	0.13	0.01	0.11	0.958
HLA-DQB1*06:P	-0.03	0.03	0.349		-0.04	0.04	0.283	-0.05	0.05	0.273	-0.07	0.06	0.228	-0.04	0.05	0.464		0.03	0.05	0.468	-0.08	0.07	0.225
HLA-DQB1*06:01:P	-0.05	0.05	0.237		-0.06	0.05	0.27	-0.11	0.07	0.104	-0.13	0.08	0.106	-0.08	0.07	0.231		0.01	0.06	0.858	-0.13	0.09	0.163
HLA-DQB1*06:02:P	-0.02	0.06	0.788		-0.05	0.07	0.441	0.03	0.08	0.685	-0.04	0.1	0.692	-0.01	0.09	0.911		-0.03	0.09	0.742	-0.03	0.12	0.798
HLA-DQB1*06:03:P	-0.07	0.11	0.555		-0.05	0.13	0.675	-0.13	0.16	0.408	-0.25	0.19	0.201	0.04	0.16	0.799		-0.23	0.19	0.223	-0.31	0.24	0.192
HLA-DQB1*06:04:P	-0.04	0.09	0.661		-0.01	0.1	0.95	-0.12	0.14	0.395	-0.02	0.16	0.879	-0.09	0.16	0.578		0.03	0.13	0.845	-0.12	0.21	0.574
HLA-DQB1*06:09:P	0.06	0.09	0.452		0.04	0.1	0.689	0.1	0.12	0.379	0.19	0.13	0.161	0.04	0.13	0.742		0.27	0.12	0.0257	0.18	0.17	0.286
HLA-DRB1*01:P	-0.12	0.09	0.217		-0.14	0.1	0.169	-0.03	0.13	0.849	-0.08	0.16	0.597	-0.33	0.18	0.0685		-0.22	0.14	0.113	-0.13	0.21	0.541
HLA-DRB1*01:01:P	-0.12	0.09	0.218		-0.14	0.1	0.169	-0.02	0.13	0.852	-0.08	0.16	0.599	-0.33	0.18	0.0686		-0.22	0.14	0.113	-0.13	0.21	0.542
HLA-DRB1*03:P	-0.03	0.05	0.634		0.01	0.06	0.865	-0.11	0.08	0.153	-0.1	0.09	0.266	0.05	0.07	0.494		-0.02	0.08	0.796	-0.1	0.1	0.348
HLA-DRB1*03:01:P	-0.02	0.05	0.636		0.01	0.06	0.863	-0.11	0.08	0.153	-0.1	0.09	0.267	0.05	0.07	0.493		-0.02	0.08	0.798	-0.1	0.1	0.349
HLA-DRB1*04:P	-0.01	0.03	0.806		0	0.04	0.921	0.02	0.05	0.75	-0.01	0.06	0.925	0	0.05	0.929		-0.03	0.05	0.555	0.01	0.07	0.872
HLA-DRB1*04:05:P	-0.08	0.05	0.117		-0.05	0.05	0.308	-0.09	0.07	0.228	-0.08	0.08	0.31	-0.04	0.07	0.531		-0.09	0.07	0.199	-0.09	0.1	0.384
HLA-DRB1*04:06:P	0.09	0.08	0.281		0.05	0.09	0.564	0.25	0.11	0.0207	0.11	0.13	0.386	0.13	0.12	0.25		0.15	0.11	0.18	0.32	0.14	0.0292
HLA-DRB1*07:P	0.06	0.05	0.296		0.03	0.06	0.67	0.15	0.07	0.0412	0.16	0.09	0.0714	0.04	0.08	0.616		0.15	0.08	0.0734	0.03	0.11	0.753
HLA-DRB1*07:01:P	0.05	0.05	0.301		0.03	0.06	0.678	0.15	0.07	0.0419	0.16	0.09	0.0726	0.04	0.08	0.624		0.15	0.08	0.0749	0.03	0.11	0.758
HLA-DRB1*08:P	-0.1	0.05	0.0322		-0.09	0.05	0.0853	-0.19	0.07	0.00453	-0.13	0.08	0.0963	-0.11	0.07	0.106		-0.04	0.07	0.516	-0.24	0.09	0.011
HLA-DRB1*08:02:P	-0.12	0.12	0.281		-0.04	0.12	0.759	-0.32	0.18	0.0743	0.02	0.2	0.919	-0.03	0.17	0.841		-0.02	0.16	0.887	-0.2	0.25	0.429
HLA-DRB1*08:03:P	-0.1	0.05	0.0514		-0.1	0.06	0.078	-0.17	0.07	0.0167	-0.15	0.08	0.072	-0.13	0.07	0.0721		-0.05	0.07	0.506	-0.25	0.1	0.0138
HLA-DRB1*09:P	-0.04	0.04	0.231		-0.02	0.04	0.598	-0.05	0.05	0.318	-0.04	0.06	0.513	-0.11	0.05	0.0383		-0.09	0.05	0.111	0	0.07	0.98
HLA-DRB1*09:01:P	-0.04	0.04	0.231		-0.02	0.04	0.598	-0.05	0.05	0.318	-0.04	0.06	0.513	-0.11	0.05	0.0383		-0.09	0.05	0.111	0	0.07	0.98
HLA-DRB1*10:P	0.08	0.09	0.373		0.05	0.1	0.605	0.1	0.12	0.401	0.19	0.15	0.182	0.08	0.12	0.508		0.06	0.14	0.667	-0.02	0.18	0.895
HLA-DRB1*10:01:P	0.08	0.09	0.372		0.05	0.1	0.605	0.1	0.12	0.401	0.19	0.15	0.182	0.08	0.12	0.508		0.06	0.14	0.667	-0.02	0.18	0.895
HLA-DRB1*11:P	0	0.05	0.999		-0.03	0.06	0.674	0.08	0.07	0.266	0.11	0.09	0.203	0	0.07	0.998		-0.13	0.08	0.119	0.18	0.1	0.0673
HLA-DRB1*11:01:P	0	0.05	0.989		-0.02	0.06	0.685	0.08	0.07	0.264	0.11	0.09	0.199	0	0.07	0.991		-0.13	0.08	0.122	0.18	0.1	0.0648
HLA-DRB1*12:P	0.11	0.04	0.00146		0.1	0.04	0.0159	0.17	0.05	0.000942	0.16	0.06	0.00909	0.1	0.05	0.0395		0.13	0.05	0.0132	0.14	0.07	0.0361
HLA-DRB1*12:01:P	0.1	0.07	0.165		0.07	0.08	0.413	0.15	0.1	0.158	0.14	0.12	0.248	-0.01	0.12	0.926		0.07	0.11	0.546	0.11	0.15	0.454
HLA-DRB1*12:02:P	0.11	0.04	0.00573		0.1	0.05	0.0255	0.17	0.06	0.00356	0.16	0.07	0.0205	0.12	0.05	0.0213		0.15	0.06	0.0136	0.14	0.07	0.0543
HLA-DRB1*13:P	0	0.06	0.995		0.01	0.06	0.93	-0.01	0.08	0.872	0.02	0.09	0.843	0.04	0.09	0.673		0.11	0.08	0.187	-0.01	0.11	0.916
HLA-DRB1*13:01:P	-0.04	0.11	0.722		-0.02	0.13	0.875	-0.09	0.16	0.58	-0.18	0.19	0.34	0.08	0.15	0.589		-0.12	0.18	0.501	-0.26	0.23	0.257
HLA-DRB1*13:02:P	0.02	0.06	0.802		0.02	0.07	0.772	0.01	0.09	0.954	0.09	0.11	0.396	0.02	0.1	0.81		0.17	0.09	0.0621	0.06	0.13	0.631
HLA-DRB1*14:P	-0.05	0.05	0.336		-0.01	0.05	0.834	-0.12	0.07	0.089	-0.15	0.09	0.0741	-0.01	0.07	0.887		-0.05	0.07	0.511	-0.05	0.09	0.621
HLA-DRB1*15:P	-0.02	0.03	0.559		-0.03	0.04	0.378	-0.02	0.05	0.754	-0.08	0.06	0.176	0.02	0.05	0.679		0.02	0.05	0.752	-0.03	0.07	0.675
HLA-DRB1*15:01:P	-0.01	0.04	0.818		-0.04	0.05	0.436	0.03	0.06	0.636	-0.02	0.08	0.828	0	0.06	0.953		-0.02	0.07	0.714	-0.06	0.08	0.488
HLA-DRB1*15:02:P	-0.04	0.05	0.491		-0.03	0.06	0.655	-0.09	0.08	0.26	-0.19	0.1	0.0608	0.05	0.07	0.538		0.07	0.08	0.356	0.02	0.1	0.855
HLA-DRB1*16:P	0.04	0.06	0.558		0.05	0.07	0.466	-0.1	0.1	0.315	0.05	0.11	0.664	0.06	0.09	0.464		0.04	0.1	0.711	-0.06	0.13	0.624
HLA-DRB1*16:02:P	0.04	0.06	0.561		0.05	0.07	0.468	-0.1	0.1	0.314	0.05	0.11	0.666	0.06	0.09	0.466		0.04	0.1	0.712	-0.06	0.13	0.623

## Sheet: sF1
Supplementary Figure 1. Principal component plot plotting principal component 1 and 2 coloured by study.

## Sheet: sF2
Supplementary Figure 2. Mean of HLA alleles by study, for (A) breast cancer cases and (B) controls.
A) Breast cancer cases
B) Controls

## Sheet: sF3
Supplementary Figure 3. Standard deviation of HLA alleles by study, for (A) breast cancer cases and (B) controls.
A) Breast cancer cases
B) Controls

## Sheet: sF4
Supplementary Figure 4. Heatmaps of HLA alleles by study.
Asia Cancer Program	Canadian Breast Cancer Study	Hospital-based Epidemiologic Research Program at Aichi Cancer Center	Hong Kong Breast Cancer Study
Korean Hereditary Breast Cancer Study	Malaysian Breast Cancer Genetic Study	Northern California Breast Cancer Family Registry	Nagano Breast Cancer Study
Shanghai Breast Cancer Genetic Study	Seoul Breast Cancer Study	Singapore Breast Cancer Cohort	Taiwanese Breast Cancer Study

[truncated: 2 more sheets: sF5, sF6]
